# Supplementary material for: Genomic epidemiology and antimicrobial susceptibility of clinical Mycoplasma pneumoniae isolates in Shanghai, 2023–2024
Source: Front Cell Infect Microbiol. 2026 Jul 1;16:1747629. doi: 10.3389/fcimb.2026.1747629 (PMC13368468; doi:10.3389/fcimb.2026.1747629)
Supplement: Supplementary file 5 [file DataSheet1.xlsx]

## Sheet: fastp_QC
sample	raw_reads	raw_bases	raw_Q20_rate	raw_Q30_rate	raw_GC_content	clean_reads	clean_bases	clean_Q20_rate	clean_Q30_rate	clean_GC_content
3	8388184	1258227600	0.9949	0.984052	0.414186	8386090	1153621254	0.994709	0.983422	0.404605
4	9482624	1422393600	0.994241	0.9821	0.415429	9480158	1298145504	0.994082	0.981561	0.404164
6	11058548	1658782200	0.994266	0.981851	0.424515	11055480	1543355820	0.994123	0.981331	0.41675
7	9987052	1498057800	0.994444	0.982794	0.412703	9984454	1372749706	0.994274	0.982212	0.403689
10	11216960	1682544000	0.993558	0.979915	0.414449	11213916	1594278550	0.993432	0.979467	0.407824
11	12727098	1909064700	0.994381	0.98263	0.414767	12723862	1760765176	0.994253	0.982169	0.406199
12	11363636	1704545400	0.99437	0.982449	0.417531	11360512	1555217784	0.99427	0.982072	0.40674
13	10370826	1555623900	0.995643	0.985965	0.412696	10368200	1444869976	0.995604	0.985801	0.403842
15	13192728	1978909200	0.994901	0.984052	0.415578	13189276	1792003256	0.994701	0.983383	0.404783
17	24308126	3646218900	0.995949	0.987344	0.424932	24301988	3144626708	0.995752	0.986681	0.407637
22	11899994	1784999100	0.993842	0.980699	0.421032	11896780	1658098864	0.993718	0.980237	0.412727
29	11685676	1752851400	0.995307	0.985065	0.417415	11682446	1624679636	0.9952	0.98465	0.408412
30	13708734	2056310100	0.994587	0.982739	0.425824	13705126	1866333178	0.994454	0.982238	0.413706
31	10431372	1564705800	0.994278	0.982212	0.416112	10428470	1459805024	0.994141	0.98173	0.408513
32	20586392	3087958800	0.994478	0.9828	0.427671	20580996	2824400124	0.994286	0.982164	0.417838
34	10936928	1640539200	0.994985	0.984262	0.412053	10933996	1507883440	0.994882	0.983876	0.401726
36	10968922	1645338300	0.994282	0.982086	0.411567	10966070	1525532750	0.994166	0.981662	0.402498
37	11906816	1786022400	0.994412	0.982612	0.419059	11903532	1646106310	0.994259	0.982091	0.409892
40	15230812	2284621800	0.993898	0.980957	0.429056	15227030	2080958546	0.993754	0.98045	0.420294
41	11876302	1781445300	0.995003	0.984218	0.414852	11873142	1608584876	0.994888	0.98379	0.403575
47	7061248	1059187200	0.993755	0.980414	0.436595	7059384	992434424	0.993675	0.980087	0.429077
49	12358294	1853744100	0.994203	0.98186	0.41173	12355184	1724765660	0.994065	0.981389	0.402696
53	28098842	4214826300	0.990406	0.972452	0.411306	28088574	3956301972	0.990156	0.971668	0.402759
54	14633658	2195048700	0.994563	0.983031	0.41553	14629738	1984130382	0.994444	0.982599	0.403255
56	22201234	3330185100	0.989179	0.969294	0.411132	22193250	3105884762	0.988906	0.968458	0.403507
57	30462036	4569305400	0.995028	0.984329	0.414557	30454108	4081708578	0.994828	0.983652	0.402735
58	29400102	4410015300	0.988389	0.967179	0.409851	29389550	4192412876	0.988101	0.966296	0.40327
59	42993230	6448984500	0.989393	0.970076	0.410153	42977066	6037480892	0.989029	0.96899	0.403184
63	9823660	1473549000	0.994226	0.981888	0.414885	9821108	1369362378	0.994126	0.981506	0.405764
64	21909852	3286477800	0.995226	0.985007	0.419146	21904234	2908722282	0.995011	0.984306	0.40458
65	11493452	1724017800	0.994192	0.981911	0.410475	11490340	1597575358	0.994026	0.981351	0.40227
66	12313432	1847014800	0.994088	0.981394	0.417678	12310124	1730040108	0.993955	0.980906	0.410397
67	15294570	2294185500	0.995241	0.985239	0.417876	15290360	2025380278	0.995052	0.984588	0.404552
68	21515020	3227253000	0.995172	0.984856	0.428428	21509432	2878952892	0.99504	0.984384	0.41694
69	15829770	2374465500	0.994828	0.983531	0.413005	15825636	2173709676	0.994651	0.982926	0.403201
70	18313810	2747071500	0.994094	0.98119	0.413865	18308978	2566154400	0.993956	0.980684	0.405434
71	13343816	2001572400	0.995381	0.985634	0.423217	13340330	1754091616	0.995275	0.985282	0.408522
72	24528054	3679208100	0.994705	0.98322	0.415673	24521838	3327110014	0.994524	0.982605	0.403644
73	28521834	4278275100	0.994455	0.982417	0.414339	28514556	3896595258	0.994214	0.981602	0.403274
74	18771970	2815795500	0.994639	0.98279	0.414036	18767232	2584212370	0.99445	0.98213	0.403589
77	12826452	1923967800	0.994597	0.982882	0.414948	12823270	1752263936	0.994465	0.982405	0.402885
78	21056752	3158512800	0.994409	0.98239	0.420575	21051422	2856943050	0.994255	0.981862	0.409917
79	14444456	2166668400	0.993887	0.980751	0.413951	14440694	2011023646	0.99373	0.9802	0.40611
83	17575754	2636363100	0.994431	0.982502	0.417116	17571250	2395307780	0.99422	0.981789	0.40644
84	25852236	3877835400	0.995046	0.984044	0.414921	25845850	3515506898	0.994828	0.983302	0.403468
85	12391026	1858653900	0.994133	0.981439	0.415291	12387782	1722514450	0.993971	0.980856	0.405869
86	13514066	2027109900	0.994646	0.983279	0.417782	13510708	1828536606	0.994498	0.982774	0.405873
87	15086318	2262947700	0.994069	0.98128	0.415132	15082284	2099972220	0.993907	0.980706	0.406491
88	13193726	1979058900	0.995103	0.984463	0.419229	13190288	1785303916	0.994987	0.984025	0.408603
89	11124102	1668615300	0.994825	0.983746	0.419026	11121246	1513509852	0.994648	0.98314	0.407604
90	22806048	3420907200	0.994559	0.982763	0.425319	22800212	3087731510	0.994454	0.982357	0.412718
91	14452446	2167866900	0.994957	0.984176	0.415736	14448492	1966325974	0.994784	0.983572	0.403317
92	12097536	1814630400	0.993847	0.980565	0.420232	12094312	1692013006	0.993697	0.980026	0.412048
93	13662644	2049396600	0.994615	0.983072	0.414242	13659218	1869342884	0.994452	0.982487	0.404533
94	13836070	2075410500	0.994388	0.982266	0.414487	13832440	1902851638	0.994266	0.981773	0.404043
95	16053078	2407961700	0.99404	0.981874	0.410997	16038162	2216510158	0.993963	0.981398	0.401717
96	12004338	1800650700	0.994885	0.9841	0.41881	12001258	1610873680	0.994714	0.983534	0.405041
97	14130682	2119602300	0.994333	0.982529	0.416549	14126896	1928264468	0.994224	0.982131	0.407338
98	23473710	3521056500	0.994797	0.983481	0.415286	23467750	3184654422	0.994635	0.982902	0.404123
99	13806516	2070977400	0.993935	0.980916	0.415841	13802884	1903964876	0.993761	0.980317	0.406313
100	11882506	1782375900	0.99469	0.983423	0.419979	11879414	1618735478	0.994556	0.982957	0.409878
101	15016872	2252530800	0.994285	0.982117	0.414945	15012912	2076029708	0.994118	0.981541	0.405852
102	14041188	2106178200	0.994949	0.984102	0.419891	14037406	1906225864	0.994789	0.983556	0.407753
103	12965834	1944875100	0.99403	0.981099	0.428449	12962392	1801956518	0.993905	0.980649	0.421197
104	22073902	3311085300	0.993561	0.979906	0.42545	22068248	3062895826	0.993424	0.979397	0.418901
105	26878282	4031742300	0.993763	0.980559	0.415301	26871516	3684708560	0.993578	0.979909	0.405297
107	10318344	1547751600	0.992752	0.976979	0.422749	10315630	1442302128	0.992579	0.97635	0.415513
108	13182650	1977397500	0.993878	0.980632	0.417029	13179194	1842748456	0.993703	0.980008	0.408289
111	9460252	1419037800	0.993614	0.979734	0.422562	9457760	1323679584	0.993458	0.979179	0.413585
112	12815410	1922311500	0.994601	0.982792	0.422008	12812120	1776653124	0.994472	0.982315	0.413056
113	12393396	1859009400	0.99463	0.983155	0.418277	12390104	1685560284	0.994441	0.982518	0.40694
114	12418558	1862783700	0.995104	0.984692	0.418631	12415194	1667774914	0.994942	0.984128	0.406622
115	21824044	3273606600	0.995442	0.985622	0.421454	21818436	2895798994	0.995266	0.985039	0.407707
116	15301998	2295299700	0.994513	0.982952	0.431432	15297784	2073283886	0.994395	0.982498	0.422899
117	13481548	2022232200	0.994789	0.983932	0.416404	13478144	1828634850	0.994619	0.983386	0.404794
118	16721872	2508280800	0.994601	0.983067	0.418546	16717610	2249081684	0.994418	0.982449	0.405047
119	13115794	1967369100	0.994499	0.982942	0.427243	13112422	1801941946	0.994385	0.982521	0.419756
120	12914204	1937130600	0.994227	0.981846	0.429571	12910992	1776350576	0.994073	0.981319	0.42055
121	12586266	1887939900	0.994565	0.982786	0.415792	12582910	1722221830	0.99437	0.982107	0.403827
122	12042058	1806308700	0.994151	0.981502	0.427925	12038792	1655934982	0.99416	0.981392	0.419105
123	11321806	1698270900	0.99398	0.980988	0.417438	11318900	1584395334	0.993831	0.980456	0.409081
124	13588428	2038264200	0.994788	0.983573	0.436528	13584806	1839959892	0.994703	0.983211	0.425808
125	11399706	1709955900	0.995082	0.984727	0.440903	11396880	1505886124	0.994949	0.984279	0.426582
126	11431796	1714769400	0.994376	0.982115	0.431008	11428812	1594783680	0.994298	0.981807	0.423527
128	13294536	1994180400	0.994309	0.982249	0.432184	13290966	1829665162	0.99418	0.98178	0.423055
129	12199890	1829983500	0.994174	0.981751	0.430392	12196574	1673343136	0.994045	0.981289	0.421498
130	9214076	1382111400	0.993241	0.978726	0.434631	9211574	1297194334	0.993109	0.978239	0.429376
131	13039464	1955919600	0.993976	0.981413	0.433497	13035878	1799628256	0.993805	0.980826	0.424644
132	23729388	3559408200	0.995339	0.985192	0.424677	23723244	3145524742	0.995141	0.984526	0.410341
133	13314120	1997118000	0.994797	0.983792	0.435141	13310486	1822163826	0.994657	0.983294	0.426942
134	18390614	2758592100	0.995328	0.985517	0.442874	18385910	2403405734	0.995153	0.984926	0.429873
135	10730326	1609548900	0.99431	0.981964	0.437839	10727590	1476932870	0.994189	0.981521	0.428633
136	12860004	1929000600	0.994221	0.981847	0.436994	12856506	1779112378	0.994131	0.981497	0.429656
137	14492106	2173815900	0.994483	0.982681	0.420862	14488236	1982269654	0.994311	0.982076	0.411364
138	24673404	3701010600	0.994227	0.981741	0.428835	24667084	3388073170	0.994035	0.981084	0.421189
139	18840200	2826030000	0.995118	0.984715	0.414023	18835300	2547604134	0.994948	0.984136	0.402055
140	23340776	3501116400	0.994298	0.981788	0.422356	23334800	3229668398	0.994165	0.981299	0.413254
141	15239130	2285869500	0.994745	0.983559	0.429478	15235294	2070143500	0.994572	0.98297	0.420132
142	12809988	1921498200	0.994261	0.982012	0.42954	12806652	1761744176	0.99411	0.981491	0.421201
143	16835566	2525334900	0.993595	0.979791	0.427007	16831148	2356462084	0.993431	0.979215	0.418302
144	19277142	2891571300	0.993401	0.979835	0.429523	19259570	2649908108	0.993325	0.979359	0.419407
145	16733272	2509990800	0.993566	0.981836	0.426528	16718116	2262507628	0.99346	0.981387	0.416027
146	15636964	2345544600	0.993898	0.981474	0.420965	15622670	2149673848	0.993834	0.981042	0.411041
147	18475976	2771396400	0.994111	0.982272	0.426367	18458950	2512901012	0.993998	0.981718	0.416524
149	34752410	5212861500	0.994062	0.982219	0.418961	34720188	4656961344	0.993915	0.981549	0.406685
150	27776888	4166533200	0.993549	0.980563	0.423781	27750532	3795239870	0.993456	0.980017	0.414525
151	17289190	2593378500	0.993712	0.980807	0.416669	17272050	2389134914	0.993633	0.980298	0.407201
153	24418916	3662837400	0.99374	0.980945	0.429397	24397522	3373568478	0.99366	0.980468	0.421332
154	12457690	1868653500	0.9931	0.978904	0.421135	12453054	1681770320	0.992907	0.978188	0.408792
155	14728358	2209253700	0.993933	0.981226	0.420394	14723364	1992781582	0.993697	0.980402	0.408623
156	23072988	3460948200	0.993811	0.981265	0.420986	23052090	3176927182	0.993688	0.980658	0.41181
157	16343808	2451571200	0.993423	0.980235	0.425842	16328376	2257938346	0.99335	0.979767	0.418966
158	18274846	2741226900	0.993387	0.980178	0.429155	18258634	2468585908	0.993216	0.979437	0.417372
159	21591240	3238686000	0.994566	0.983471	0.438336	21572524	2887693772	0.994429	0.982845	0.42615
160	21640602	3246090300	0.993646	0.980798	0.434596	21621246	2942457048	0.993484	0.980066	0.424519
161	14858536	2228780400	0.993747	0.981006	0.418445	14853250	1981451384	0.99351	0.980185	0.406934
164	19548082	2932212300	0.993646	0.981087	0.433262	19530824	2634631740	0.993552	0.980578	0.424153
165	13612328	2041849200	0.993137	0.979387	0.428637	13599468	1857302066	0.993114	0.979011	0.41829
166	39222186	5883327900	0.995026	0.984743	0.423603	39187804	5214455938	0.994946	0.984282	0.410906
167	9388940	1408341000	0.993262	0.9791	0.419103	9385484	1300196910	0.99304	0.978308	0.410247
168	18166156	2724923400	0.993171	0.978978	0.41911	18159898	2469312144	0.99294	0.978152	0.408788
169	8877794	1331669100	0.993677	0.980833	0.422158	8874628	1194069202	0.99352	0.980257	0.410464
170	7927106	1189065900	0.993222	0.979254	0.42115	7924202	1093971280	0.993111	0.978765	0.41127
171	12502570	1875385500	0.993405	0.979549	0.418336	12497852	1713922430	0.993204	0.978816	0.407092
172	12789040	1918356000	0.992627	0.97753	0.418468	12784338	1758522904	0.992414	0.976769	0.408357
173	14016826	2102523900	0.993666	0.980236	0.417283	14011792	1915540092	0.993463	0.979483	0.406783
174	14169536	2125430400	0.992849	0.97816	0.419607	14164256	1943006712	0.992639	0.977405	0.410209
176	17179264	2576889600	0.993916	0.981409	0.426401	17173260	2253432814	0.99379	0.98089	0.410825
177	9380484	1407072600	0.992981	0.978374	0.42138	9377106	1301774672	0.992815	0.977763	0.413449
178	8611574	1291736100	0.993495	0.980287	0.420504	8608424	1170824176	0.993354	0.979753	0.409585
179	24175994	3626399100	0.993814	0.981064	0.421447	24167048	3208923064	0.993583	0.980235	0.407769
181	7575600	1136340000	0.993082	0.978698	0.420778	7572932	1048404312	0.992922	0.978087	0.410943
182	13869924	2080488600	0.994686	0.983825	0.425644	13865150	1784362656	0.994442	0.982979	0.409826
183	9545244	1431786600	0.993617	0.980265	0.429893	9541782	1316897060	0.993451	0.979649	0.421004
184	10785120	1617768000	0.993223	0.979516	0.428326	10781068	1466668862	0.993074	0.978957	0.417893
185	15388880	2308332000	0.993564	0.980107	0.419588	15383600	2094594346	0.993317	0.979243	0.409588
186	17475780	2621367000	0.993665	0.980239	0.419667	17469448	2378331450	0.993447	0.979448	0.407603
187	18048082	2707212300	0.993946	0.98136	0.417042	18041810	2385458052	0.993821	0.980788	0.403295
188	20070508	3010576200	0.99317	0.979268	0.412318	20063076	2719433818	0.992914	0.978394	0.403096
189	6966322	1044948300	0.993321	0.97975	0.447179	6963826	937814464	0.993209	0.979275	0.437304
190	7267824	1090173600	0.993207	0.979423	0.453405	7265254	1001276094	0.99309	0.97896	0.447271
191	8980266	1347039900	0.993155	0.978945	0.420619	8976948	1239299834	0.993047	0.978497	0.410031
193	17769656	2665448400	0.994662	0.983605	0.423729	17763630	2276304948	0.994501	0.982995	0.408723
194	14546382	2181957300	0.993895	0.981103	0.420004	14541412	1944343190	0.993667	0.980279	0.407098
196	8978266	1346739900	0.994337	0.98297	0.428818	8975270	1147294290	0.994218	0.982502	0.411994
199	10937388	1640608200	0.993557	0.980146	0.417819	10933332	1491746488	0.993404	0.979555	0.406341
201	19259532	2888929800	0.994465	0.983067	0.424699	19253108	2506834436	0.994238	0.98227	0.406544
202	16993498	2549024700	0.994391	0.982705	0.414416	16987356	2256835290	0.994256	0.982175	0.400807

## Sheet: Sample information
samplesID	sample resource	P_types	MR_variantTypes	MLST types	MLVA types
3	sputum	P1-1	MR_A2063G	3	4-5-7-2
4	BALF	P1-1	MR_A2063G	3	4-5-7-2
6	BALF	P1-1	MR_A2063G	3	4-5-7-2
7	BALF	P1-1	MR_A2063G	3	4-5-7-2
10	BALF	P1-1	MR_A2063G	3	4-5-7-2
11	BALF	P1-1	MR_A2063G	3	4-5-7-2
12	BALF	P1-1	MR_A2063G	3	4-5-7-2
13	sputum	P1-1	MR_A2063G	3	4-5-7-2
15	BALF	P1-1	MR_A2063G	3	4-5-7-2
17	BALF	P1-1	MR_A2063G	3	4-5-7-2
22	BALF	P1-1	MR_A2063G	3	4-5-7-2
29	BALF	P1-1	MR_A2063G	3	4-5-7-2
30	BALF	P1-1	MR_A2063G	3	4-5-7-2
31	sputum	P1-1	MR_A2063G	3	3-5-7-2
32	BALF	P1-1	MR_A2063G	3	4-5-7-2
34	BALF	P1-1	MR_A2063G	3	4-5-7-2
36	BALF	P1-1	MR_A2063G	3	4-3-7-2
37	BALF	P1-1	MR_A2063G	3	4-5-7-2
40	BALF	P1-1	MR_A2063G	3	3-5-7-2
41	BALF	P1-2	MR_A2063G	14	3-5-4-2
47	BALF	P1-1	MR_A2063G	3	4-5-7-2
49	BALF	P1-1	MR_A2063G	3	4-5-7-2
53	BALF	P1-1	MR_A2063G	3	4-3-7-2
54	BALF	P1-1	MR_A2063G	3	4-5-7-2
56	BALF	P1-1	MR_A2063G	3	4-5-7-2
57	BALF	P1-1	MR_A2063G	3	4-5-7-2
58	sputum	P1-1	MR_A2063G	3	4-3-7-2
59	sputum	P1-1	MR_A2063G	3	4-3-7-2
63	BALF	P1-1	MR_A2063G	3	4-5-7-2
64	BALF	P1-1	MR_A2063G	3	4-5-7-2
65	sputum	P1-1	MR_A2063G	3	3-5-7-2
66	BALF	P1-1	MR_A2063G	3	4-5-7-2
67	BALF	P1-1	MR_A2063G	3	4-5-7-2
68	BALF	P1-1	MR_A2063G	3	4-5-7-2
69	BALF	P1-1	MR_A2063G	3	4-5-7-2
70	BALF	P1-1	MR_A2063G	3	4-5-7-2
71	BALF	P1-1	MR_A2063G	3	4-5-5-2
72	BALF	P1-1	MR_A2063G	3	4-5-7-2
73	BALF	P1-1	MR_A2063G	3	4-5-7-2
74	BALF	P1-1	MR_A2063G	3	4-5-7-2
77	BALF	P1-1	MR_A2063G	3	4-5-7-2
78	BALF	P1-1	MR_A2063G	3	4-5-7-2
79	BALF	P1-1	MR_A2063G	3	4-5-7-2
83	BALF	P1-1	MR_A2063G	3	4-5-7-2
84	BALF	P1-1	MR_A2063G	3	4-5-7-2
85	BALF	P1-1	MR_A2063G	3	4-5-7-2
86	sputum	P1-1	MR_A2063G	3	4-5-7-2
87	BALF	P1-1	MR_A2063G	3	3-5-7-2
88	BALF	P1-1	MR_A2063G	3	4-5-7-2
89	BALF	P1-1	MR_A2063G	3	4-5-7-2
90	BALF	P1-1	MR_A2063G	3	4-5-7-2
91	BALF	P1-1	MR_A2063G	3	4-5-7-2
92	BALF	P1-1	MR_A2063G	3	4-5-7-2
93	BALF	P1-1	MR_A2063G	3	4-5-7-2
94	BALF	P1-1	MR_A2063G	3	4-5-7-2
95	BALF	P1-1	MR_A2063G	3	4-5-7-2
96	BALF	P1-1	MR_A2063G	3	4-5-7-2
97	BALF	P1-1	MR_A2063G	3	4-5-7-2
98	BALF	P1-1	MR_A2063G	3	4-5-7-2
99	BALF	P1-1	MR_A2063G	3	4-5-7-2
100	BALF	P1-1	MR_A2063G	3	4-5-7-2
101	BALF	P1-1	MR_A2063G	3	4-5-7-2
102	BALF	P1-1	MR_A2063G	3	4-5-7-2
103	BALF	P1-1	MR_A2063G	3	4-5-7-2
104	BALF	P1-1	MR_A2063G	-	4-5-7-2
105	BALF	P1-1	MR_A2063G	3	4-5-7-2
107	BALF	P1-1	MR_A2063G	3	4-5-7-2
108	BALF	P1-1	MR_A2063G	3	4-5-7-2
111	BALF	P1-1	MR_A2063G	3	4-5-7-2
112	BALF	P1-1	MR_A2063G	3	4-5-7-2
113	BALF	P1-1	MR_A2063G	3	4-5-7-2
114	BALF	P1-1	MR_A2063G	3	4-5-5-2
115	BALF	P1-2	MR_A2063G	14	3-5-5-2
116	BALF	P1-1	MR_A2063G	3	4-5-7-2
117	BALF	P1-2	MR_A2063G	14	3-5-1-2
118	BALF	P1-1	MR_A2063G	3	4-5-7-2
119	BALF	P1-1	MR_A2063G	3	4-5-7-2
120	BALF	P1-1	MR_A2063G	-	4-4-7-2
121	BALF	P1-1	MR_A2063G	3	4-4-7-2
122	BALF	P1-1	MR_A2063G	3	4-2-7-2
123	BALF	P1-1	MR_A2063G	3	4-5-7-2
124	BALF	P1-1	MR_A2063G	3	4-4-7-2
125	BALF	P1-1	MR_A2063G	-	4-5-7-2
126	BALF	P1-1	MR_A2063G	3	4-5-7-2
128	BALF	P1-2	MR_A2063G	14	3-5-1-2
129	BALF	P1-1	MR_A2063G	3	4-5-7-2
130	BALF	P1-1	MR_A2063G	3	4-5-7-2
131	BALF	P1-1	MR_A2063G	-	4-5-7-2
132	BALF	P1-1	MR_A2063G	3	4-5-7-2
133	BALF	P1-2	MR_A2063G	14	3-5-6-2
134	BALF	P1-1	MR_A2063G	3	4-5-7-2
135	BALF	P1-1	MR_A2063G	3	4-5-7-2
136	BALF	P1-1	MR_A2063G	3	4-5-7-2
137	BALF	P1-1	MR_A2063G	3	4-5-7-2
138	BALF	P1-2	MR_A2063G	14	3-5-6-2
139	BALF	P1-1	MR_A2063G	3	4-5-7-2
140	BALF	P1-1	MR_A2063G	3	4-5-7-2
141	BALF	P1-1	MR_A2063G	3	4-5-7-2
142	BALF	P1-1	MR_A2063G	3	4-5-7-2
143	sputum	P1-1	MR_A2063G	3	4-5-7-2
144	BALF	P1-1	MR_A2063G	-	4-5-7-2
145	BALF	P1-1	MR_A2063G	3	3-5-7-2
146	BALF	P1-1	MR_A2063G	3	4-5-7-2
147	BALF	P1-1	MR_A2063G	-	4-5-7-2
149	BALF	P1-1	MR_A2063G	3	4-5-7-2
150	BALF	P1-1	MR_A2063G	3	4-5-7-2
151	BALF	P1-1	MR_A2063G	3	3-5-7-2
153	BALF	P1-2	MR_A2063G	14	3-5-6-2
154	BALF	P1-1	MR_A2063G	3	4-5-7-2
155	BALF	P1-1	MR_A2063G	3	4-5-7-2
156	BALF	P1-1	MR_A2063G	3	4-5-7-2
157	BALF	P1-1	MR_A2063G	3	4-4-7-2
158	BALF	P1-1	MR_A2063G	3	4-5-7-2
159	BALF	P1-1	MR_A2063G	3	4-5-7-2
160	BALF	P1-1	MR_A2063G	3	4-5-7-2
161	BALF	P1-1	MR_A2063G	3	4-5-7-2
164	BALF	P1-1	MR_A2063G	3	4-5-7-2
165	BALF	P1-1	MR_A2063G	3	4-5-7-2
166	BALF	P1-1	MR_A2063G	3	4-5-7-2
167	BALF	P1-1	MR_A2063G	3	4-5-7-2
168	BALF	P1-1	MR_A2063G	3	4-5-7-2
169	BALF	P1-1	MR_A2063G	3	4-5-7-2
170	BALF	P1-1	MR_A2063G	3	4-5-7-2
171	BALF	P1-1	MR_A2063G	3	4-5-7-2
172	BALF	P1-1	MR_A2063G	3	3-5-7-2
173	BALF	P1-1	MR_A2063G	3	4-5-7-2
174	BALF	P1-1	MR_A2063G	3	3-5-7-2
176	BALF	P1-1	MR_A2063G	3	4-5-7-2
177	BALF	P1-1	MR_A2063G	3	4-5-7-2
178	BALF	P1-1	MR_A2063G	3	4-5-7-2
179	BALF	P1-1	MR_A2063G	3	4-5-7-2
181	sputum	P1-1	MR_A2063G	3	4-5-7-2
182	BALF	P1-1	MR_A2063G	3	4-5-7-2
183	BALF	P1-1	MR_A2063G	3	4-5-7-2
184	BALF	P1-2	MR_A2063G	14	3-5-6-2
185	BALF	P1-2	MR_A2063G	14	3-2-4-2
186	BALF	P1-1	MR_A2063G	3	4-5-7-2
187	BALF	P1-2	MR_A2063G	14	3-5-4-2
188	BALF	P1-1	MR_A2063G	3	4-5-7-2
189	BALF	P1-1	MR_A2063G	3	4-5-7-2
190	sputum	P1-1	MR_A2063G	3	4-5-7-2
191	BALF	P1-1	MR_A2063G	3	4-5-7-2
193	BALF	P1-1	MR_A2063G	3	4-5-7-2
194	BALF	P1-1	MR_A2063G	3	4-5-7-2
196	BALF	P1-1	MR_A2063G	3	4-5-7-2
199	BALF	P1-1	MR_A2063G	3	4-5-7-2
201	BALF	P1-1	MR_A2063G	3	4-5-7-2
202	BALF	P1-2	MR_A2063G	-	3-5-4-2

## Sheet: All_metadata
ID	ID	ST	State	Date_Year	P1_subtype	23S_rRNA
SRR4023051.result.fasta	GCA_030925556	3	Netherlands	2011	P1-1	non-MUT
SRR4023050.result.fasta	GCA_030925550	3	Netherlands	-	P1-1	non-MUT
SRR4023049.result.fasta	GCA_030925560	-	Netherlands	2009	P1-1	A2063G
SRR4023048.result.fasta	GCA_030925761	14	Netherlands	2008	P1-2	non-MUT
SRR4023047.result.fasta	GCA_030925871	2	Netherlands	2011	P1-2	non-MUT
SRR4023046.result.fasta	GCA_030925558	-	Netherlands	2010	P1-1	non-MUT
SRR4023045.result.fasta	GCA_030925561	19	Netherlands	2009	P1-1	non-MUT
SRR4023044.result.fasta	GCA_030925762	2	Netherlands	-	P1-2	non-MUT
SRR4023043.result.fasta	GCA_030925553	20	Netherlands	2011	P1-1	non-MUT
SRR4023042.result.fasta	GCA_030925559	3	Netherlands	-	P1-1	non-MUT
SRR4023041.result.fasta	GCA_030925554	3	Netherlands	-	P1-1	non-MUT
SRR4023040.result.fasta	GCA_030925870	2	Netherlands	2011	P1-2	non-MUT
SRR4023039.result.fasta	GCA_030925555	3	Netherlands	2010	P1-1	non-MUT
SRR4023038.result.fasta	GCA_030925557	3	Netherlands	2010	P1-1	non-MUT
SRR4023037.result.fasta	GCA_030925552	20	Netherlands	2011	P1-1	non-MUT
SRR4023036.result.fasta	GCA_030925763	14	Netherlands	2010	P1-2	non-MUT
SRR4023035.result.fasta	GCA_030925551	20	Netherlands	2010	P1-1	non-MUT
SRR4023034.result.fasta	GCA_030925760	14	Netherlands	2009	P1-2	non-MUT
SRR4023033.result.fasta	GCA_030925869	2	Netherlands	-	P1-2	non-MUT
SRR4023032.result.fasta	GCA_030925708	1	Netherlands	-	P1-1	non-MUT
SRR3924649.result.fasta	GCA_030925602	20	USA	2010	P1-1	A2063G
SRR3924648.result.fasta	GCA_030925573	-	Guatemala	2010	P1-1	non-MUT
SRR3924646.result.fasta	GCA_030925588	20	USA	2012	P1-1	non-MUT
SRR3924645.result.fasta	GCA_030925596	20	USA	2011	P1-1	non-MUT
SRR3924644.result.fasta	GCA_030925592	20	USA	2012	P1-1	A2063G
SRR3924643.result.fasta	GCA_030925684	17	USA	2012	P1-1	non-MUT
SRR3924642.result.fasta	GCA_030925595	20	USA	2011	P1-1	non-MUT
SRR3924641.result.fasta	GCA_030925701	17	USA	2012	P1-1	non-MUT
SRR3924640.result.fasta	GCA_030925587	20	USA	2012	P1-1	non-MUT
SRR3924639.result.fasta	GCA_030925562	3	Canada	1992	P1-1	non-MUT
SRR3924638.result.fasta	GCA_030925590	20	USA	2012	P1-1	A2063G
SRR3924637.result.fasta	GCA_030925700	17	USA	2011	P1-1	non-MUT
SRR3924636.result.fasta	GCA_030925591	20	USA	2012	P1-1	A2063G
SRR3924634.result.fasta	GCA_030925824	2	USA	2013	P1-2	non-MUT
SRR3924633.result.fasta	GCA_030925568	3	USA	2013	P1-1	non-MUT
SRR3924630.result.fasta	GCA_030925567	3	USA	2013	P1-1	non-MUT
SRR3924629.result.fasta	GCA_030925747	14	USA	2013	P1-2	non-MUT
SRR3924627.result.fasta	GCA_030925589	20	USA	2010	P1-1	A2063G
SRR3924626.result.fasta	GCA_030925699	17	USA	2010	P1-1	non-MUT
SRR3924625.result.fasta	GCA_030925775	14	USA	2014	P1-2	non-MUT
SRR3924624.result.fasta	GCA_030925774	14	USA	2014	P1-2	non-MUT
SRR3924623.result.fasta	GCA_030925784	14	USA	2011	P1-2	non-MUT
SRR3924622.result.fasta	GCA_030925783	14	USA	2012	P1-2	non-MUT
SRR3924621.result.fasta	GCA_030925597	20	USA	2012	P1-1	non-MUT
SRR3924620.result.fasta	GCA_030925833	2	USA	1974	P1-2	non-MUT
SRR3924619.result.fasta	GCA_030925836	-	USA	1994	P1-2	non-MUT
SRR3924618.result.fasta	GCA_030925581	3	USA	2007	P1-1	A2064G
SRR3924616.result.fasta	GCA_030925829	-	USA	1994	P1-2	non-MUT
SRR3924615.result.fasta	GCA_030925608	3	USA	2007	P1-1	non-MUT
SRR3924614.result.fasta	GCA_030925828	-	USA	1996	P1-2	non-MUT
SRR3924613.result.fasta	GCA_030925842	-	USA	1994	P1-2	non-MUT
SRR3924612.result.fasta	GCA_030925780	14	USA	2007	P1-2	non-MUT
SRR3924611.result.fasta	GCA_030925841	-	USA	1994	P1-2	non-MUT
SRR3924607.result.fasta	GCA_030925830	2	USA	1993	P1-2	non-MUT
SRR3924604.result.fasta	GCA_030925806	-	USA	1988	P1-2	non-MUT
SRR3924603.result.fasta	GCA_030925753	14	USA	2011	P1-2	non-MUT
SRR3924601.result.fasta	GCA_030925805	-	USA	1986	P1-2	non-MUT
SRR3924595.result.fasta	GCA_030925826	2	South_Africa	2012	P1-2	non-MUT
SRR3924594.result.fasta	GCA_030925586	20	USA	2011	P1-1	non-MUT
SRR3924586.result.fasta	GCA_030925601	20	USA	2012	P1-1	A2063G
SRR3924584.result.fasta	GCA_030925600	-	USA	2011	P1-1	A2063G
SRR3924583.result.fasta	GCA_030925566	3	USA	2013	P1-1	non-MUT
SRR2598323.result.fasta	GCA_030925547	3	Spain	1995	P1-1	non-MUT
SRR2598321.result.fasta	GCA_030925549	3	France	2007	P1-1	non-MUT
SRR2598318.result.fasta	GCA_030925548	3	France	2005	P1-1	non-MUT
SRR2598252.result.fasta	GCA_030925546	20	France	1994	P1-1	non-MUT
SRR12190416.result.fasta	GCA_030925672	17	China_Taiwan	2018	P1-1	A2063G
SRR12190415.result.fasta	GCA_030925653	17	China_Taiwan	2018	P1-1	A2063G
SRR12190414.result.fasta	GCA_030925664	17	China_Taiwan	2018	P1-1	non-MUT
SRR12190413.result.fasta	GCA_030925666	17	China_Taiwan	2018	P1-1	non-MUT
SRR12190412.result.fasta	GCA_030925448	3	China_Taiwan	2019	P1-1	A2063G
SRR12190411.result.fasta	GCA_030925395	3	China_Taiwan	2019	P1-1	A2063G
SRR12190410.result.fasta	GCA_030925741	14	China_Taiwan	2019	P1-2	non-MUT
SRR12190409.result.fasta	GCA_030925682	17	China_Taiwan	2018	P1-1	A2063G
SRR12190408.result.fasta	GCA_030925473	3	China_Taiwan	2018	P1-1	A2063G
SRR12190407.result.fasta	GCA_030925659	17	China_Taiwan	2019	P1-1	non-MUT
SRR12190406.result.fasta	GCA_030925397	3	China_Taiwan	2019	P1-1	A2063G
SRR12190405.result.fasta	SRR12190405	3	China_Taiwan	2019	P1-1	A2063G
SRR12190404.result.fasta	GCA_030925399	3	China_Taiwan	2019	P1-1	A2063G
SRR12190403.result.fasta	SRR12190403	3	China_Taiwan	2019	P1-1	A2063G
SRR12190402.result.fasta	GCA_030925480	3	China_Taiwan	2018	P1-1	A2063G
SRR11193137.result.fasta	GCA_030925512	3	China_Taiwan	2019	P1-1	A2063G
SRR11193136.result.fasta	SRR11193136	3	China_Taiwan	2019	P1-1	A2063G
SRR11193135.result.fasta	GCA_030925396	3	China_Taiwan	2019	P1-1	A2063G
SRR11193134.result.fasta	GCA_030925454	3	China_Taiwan	2019	P1-1	A2063G
SRR11193133.result.fasta	GCA_030925681	17	China_Taiwan	2018	P1-1	A2063G
SRR11193132.result.fasta	GCA_030925511	3	China_Taiwan	2018	P1-1	A2063G
SRR11193131.result.fasta	GCA_030925680	17	China_Taiwan	2019	P1-1	A2063G
SRR11193130.result.fasta	GCA_030925468	3	China_Taiwan	2019	P1-1	A2063G
SRR11193129.result.fasta	GCA_030925507	3	China_Taiwan	2019	P1-1	A2063G
SRR11193128.result.fasta	GCA_030925479	3	China_Taiwan	2019	P1-1	A2063G
SRR11193127.result.fasta	GCA_030925676	17	China_Taiwan	2019	P1-1	A2063G
SRR11193126.result.fasta	GCA_030925736	14	China_Taiwan	2019	P1-2	A2063G
SRR11193125.result.fasta	SRR11193125	-	China_Taiwan	2019	P1-1	A2063G
SRR11193124.result.fasta	GCA_030925510	3	China_Taiwan	2019	P1-1	A2063G
SRR11193123.result.fasta	GCA_030925693	17	China_Taiwan	2019	P1-1	A2063T
SRR11193122.result.fasta	GCA_030925520	3	China_Taiwan	2019	P1-1	A2063G
SRR11193121.result.fasta	GCA_030925516	3	China_Taiwan	2019	P1-1	A2063G
SRR11193120.result.fasta	GCA_030925519	3	China_Taiwan	2019	P1-1	A2063G
SRR11193119.result.fasta	GCA_030925386	3	China_Taiwan	2019	P1-1	A2063G
SRR11193118.result.fasta	SRR11193118	3	China_Taiwan	2019	P1-1	A2063G
SRR11193117.result.fasta	GCA_030925398	3	China_Taiwan	2019	P1-1	A2063G
SRR11193116.result.fasta	GCA_030925476	3	China_Taiwan	2019	P1-1	A2063G
SRR11193115.result.fasta	GCA_030925692	17	China_Taiwan	2019	P1-1	A2063T
SRR11193114.result.fasta	GCA_030925752	14	China_Taiwan	2018	P1-2	non-MUT
SRR11193113.result.fasta	GCA_030925657	17	China_Taiwan	2018	P1-1	non-MUT
SRR11193112.result.fasta	GCA_030925478	3	China_Taiwan	2019	P1-1	A2063G
SRR11193111.result.fasta	GCA_030925651	17	China_Taiwan	2019	P1-1	A2063G
SRR11193110.result.fasta	SRR11193110	3	China_Taiwan	2019	P1-1	A2063G
SRR11193109.result.fasta	GCA_030925477	3	China_Taiwan	2019	P1-1	A2063G
SRR11193108.result.fasta	GCA_030925394	3	China_Taiwan	2019	P1-1	A2063G
SRR11193107.result.fasta	GCA_030925691	17	China_Taiwan	2019	P1-1	A2063T
SRR11193106.result.fasta	GCA_030925662	17	China_Taiwan	2019	P1-1	non-MUT
GCF_910574535.1.fna.gz	GCA_030925707	1	-	-	P1-1	non-MUT
GCF_900660465.1.fna.gz	GCA_030925873	2	-	1967	P1-2	non-MUT
GCF_030928045.1.fna.gz	GCA_030925475	3	China_Taiwan	2019	P1-1	A2063G
GCF_030925385.1.fna.gz	GCA_030925385	3	China_Taiwan	2019	P1-1	A2063G
GCF_030925375.1.fna.gz	GCA_030925470	3	China_Taiwan	2019	P1-1	A2063G
GCF_030925355.1.fna.gz	GCA_030925509	3	China_Taiwan	2019	P1-1	A2063G
GCF_030925335.1.fna.gz	GCA_030925391	3	China_Taiwan	2019	P1-1	A2063G
GCF_030925315.1.fna.gz	GCA_030925460	3	China_Taiwan	2019	P1-1	A2063G
GCF_030925295.1.fna.gz	GCA_030925474	3	China_Taiwan	2019	P1-1	A2063G
GCF_030925255.1.fna.gz	GCA_030925698	17	China_Taiwan	2020	P1-1	A2063G
GCF_030925245.1.fna.gz	GCA_030925443	3	China_Taiwan	2019	P1-1	A2063G
GCF_030925235.1.fna.gz	GCA_030925654	17	China_Taiwan	2019	P1-1	A2063G
GCF_030925215.1.fna.gz	GCA_030925215	3	China_Taiwan	2020	P1-1	A2063G
GCF_030925175.1.fna.gz	GCA_030925508	3	China_Taiwan	2018	P1-1	A2063G
GCF_030925165.1.fna.gz	GCA_030925671	17	China_Taiwan	2018	P1-1	A2063G
GCF_030925155.1.fna.gz	GCA_030925679	17	China_Taiwan	2018	P1-1	A2063G
GCF_030925135.1.fna.gz	GCA_030925652	17	China_Taiwan	2018	P1-1	A2063G
GCF_030925115.1.fna.gz	GCA_030925670	17	China_Taiwan	2018	P1-1	A2063G
GCF_030925085.1.fna.gz	GCA_030925678	17	China_Taiwan	2018	P1-1	A2063G
GCF_030925075.1.fna.gz	GCA_030925742	14	China_Taiwan	2018	P1-2	non-MUT
GCF_030925055.1.fna.gz	GCA_030925472	3	China_Taiwan	2018	P1-1	A2063G
GCF_030925035.1.fna.gz	GCA_030925471	3	China_Taiwan	2018	P1-1	A2063G
GCF_030925015.1.fna.gz	GCA_030925697	17	China_Taiwan	2019	P1-1	A2063T
GCF_030924995.1.fna.gz	GCA_030925469	3	China_Taiwan	2019	P1-1	A2063G
GCF_030924945.1.fna.gz	GCA_030925677	17	China_Taiwan	2019	P1-1	A2063G
GCF_030924935.1.fna.gz	GCA_030925467	3	China_Taiwan	2019	P1-1	A2063G
GCF_030924925.1.fna.gz	GCA_030925823	2	China_Taiwan	2019	P1-2	non-MUT
GCF_030924915.1.fna.gz	GCA_030925658	17	China_Taiwan	2019	P1-1	non-MUT
GCF_030924895.1.fna.gz	GCA_030925466	3	China_Taiwan	2019	P1-1	A2063G
GCF_030924875.1.fna.gz	GCA_030925506	3	China_Taiwan	2019	P1-1	A2063G
GCF_030924835.1.fna.gz	GCA_030925743	14	China_Taiwan	2019	P1-2	non-MUT
GCF_030924825.1.fna.gz	GCA_030925453	3	China_Taiwan	2019	P1-1	A2063G
GCF_030924815.1.fna.gz	GCA_030925452	3	China_Taiwan	2019	P1-1	A2063G
GCF_030924795.1.fna.gz	GCA_030925465	3	China_Taiwan	2019	P1-1	A2063G
GCF_030924775.1.fna.gz	GCA_030925464	3	China_Taiwan	2019	P1-1	A2063G
GCF_030924755.1.fna.gz	GCA_030925437	3	China_Taiwan	2019	P1-1	A2063G
GCF_030924715.1.fna.gz	GCA_030925536	3	China_Taiwan	2019	P1-1	A2063G
GCF_030924705.1.fna.gz	GCA_030925696	17	China_Taiwan	2019	P1-1	A2063T
GCF_030924695.1.fna.gz	GCA_030925675	17	China_Taiwan	2019	P1-1	A2063G
GCF_030924675.1.fna.gz	GCA_030925518	3	China_Taiwan	2019	P1-1	A2063G
GCF_030924655.1.fna.gz	GCA_030925735	14	China_Taiwan	2019	P1-2	A2063G
GCF_030924635.1.fna.gz	GCA_030924635	-	China_Taiwan	2019	P1-1	A2063G
GCF_030924615.1.fna.gz	GCA_030925463	3	China_Taiwan	2019	P1-1	A2063G
GCF_030924595.1.fna.gz	GCA_030925462	3	China_Taiwan	2019	P1-1	A2063G
GCF_030924575.1.fna.gz	GCA_030925669	17	China_Taiwan	2019	P1-1	A2063G
GCF_030924545.1.fna.gz	GCA_030925739	14	China_Taiwan	2019	P1-2	non-MUT
GCF_030924535.1.fna.gz	GCA_030925674	17	China_Taiwan	2019	P1-1	A2063G
GCF_030924505.1.fna.gz	GCA_030924505	3	China_Taiwan	2019	P1-1	A2063G
GCF_030924495.1.fna.gz	GCA_030925673	17	China_Taiwan	2019	P1-1	A2063G
GCF_030924475.1.fna.gz	GCA_030924475	3	China_Taiwan	2019	P1-1	A2063G
GCF_030924455.1.fna.gz	GCA_030925393	3	China_Taiwan	2019	P1-1	A2063G
GCF_030924435.1.fna.gz	GCA_030925690	17	China_Taiwan	2019	P1-1	A2063T
GCF_030924405.1.fna.gz	GCA_030925461	3	China_Taiwan	2019	P1-1	A2063G
GCF_030924395.1.fna.gz	GCA_030925505	3	China_Taiwan	2019	P1-1	A2063G
GCF_030924375.1.fna.gz	GCA_030925668	17	China_Taiwan	2019	P1-1	A2063G
GCF_030924355.1.fna.gz	GCA_030924355	3	China_Taiwan	2019	P1-1	A2063G
GCF_030924335.1.fna.gz	GCA_030925392	3	China_Taiwan	2019	P1-1	A2063G
GCF_030924315.1.fna.gz	GCA_030925734	14	China_Taiwan	2020	P1-2	A2063G
GCF_030924275.1.fna.gz	GCA_030925695	17	China_Taiwan	2020	P1-1	A2063T
GCF_030924265.1.fna.gz	GCA_030925459	3	China_Taiwan	2020	P1-1	A2063G
GCF_030924255.1.fna.gz	GCA_030925458	3	China_Taiwan	2020	P1-1	A2063G
GCF_030924235.1.fna.gz	GCA_030925689	17	China_Taiwan	2020	P1-1	A2063T
GCF_030924205.1.fna.gz	GCA_030925688	17	China_Taiwan	2019	P1-1	A2063T
GCF_030924195.1.fna.gz	GCA_030925457	3	China_Taiwan	2019	P1-1	A2063G
GCF_030924175.1.fna.gz	GCA_030925456	3	China_Taiwan	2019	P1-1	A2063G
GCF_030924155.1.fna.gz	GCA_030925455	3	China_Taiwan	2020	P1-1	A2063G
GCF_030924135.1.fna.gz	GCA_030925504	3	China_Taiwan	2019	P1-1	A2063G
GCF_030924105.1.fna.gz	GCA_030925655	17	China_Taiwan	2019	P1-1	non-MUT
GCF_030924095.1.fna.gz	GCA_030925687	17	China_Taiwan	2019	P1-1	A2063T
GCF_030924065.1.fna.gz	GCA_030924065	3	China_Taiwan	2019	P1-1	A2063G
GCF_030924025.1.fna.gz	GCA_030924025	3	China_Taiwan	2019	P1-1	A2063G
GCF_030924015.1.fna.gz	GCA_030924015	3	China_Taiwan	2019	P1-1	A2063G
GCF_030923885.1.fna.gz	GCA_030925686	17	China_Taiwan	2019	P1-1	A2063T
GCF_030923875.1.fna.gz	GCA_030923875	3	China_Taiwan	2019	P1-1	A2063G
GCF_030923835.1.fna.gz	GCA_030925517	3	China_Taiwan	2019	P1-1	A2063G
GCF_030923825.1.fna.gz	GCA_030925515	3	China_Taiwan	2019	P1-1	A2063G
GCF_030923795.1.fna.gz	GCA_030925514	3	China_Taiwan	2019	P1-1	A2063G
GCF_030923755.1.fna.gz	GCA_030925513	3	China_Taiwan	2019	P1-1	A2063G
GCF_030923695.1.fna.gz	GCA_030923695	3	China_Taiwan	2019	P1-1	A2063G
GCF_030923675.1.fna.gz	GCA_030925694	17	China_Taiwan	2019	P1-1	A2063T
GCF_030923585.1.fna.gz	GCA_030925667	17	China_Taiwan	2019	P1-1	non-MUT
GCF_030923575.1.fna.gz	GCA_030923575	3	China_Taiwan	2019	P1-1	A2063G
GCF_030923555.1.fna.gz	GCA_030925390	3	China_Taiwan	2019	P1-1	A2063G
GCF_030923535.1.fna.gz	GCA_030925451	3	China_Taiwan	2019	P1-1	A2063G
GCF_030923515.1.fna.gz	GCA_030925450	3	China_Taiwan	2018	P1-1	A2063G
GCF_030923495.1.fna.gz	GCA_030925449	3	China_Taiwan	2018	P1-1	A2063G
GCF_030923475.1.fna.gz	GCA_030925665	17	China_Taiwan	2018	P1-1	non-MUT
GCF_030923455.1.fna.gz	GCA_030925751	14	China_Taiwan	2018	P1-2	non-MUT
GCF_030923435.1.fna.gz	GCA_030925663	17	China_Taiwan	2018	P1-1	non-MUT
GCF_030923415.1.fna.gz	GCA_030925481	3	China_Taiwan	2019	P1-1	A2063G
GCF_030923395.1.fna.gz	GCA_030925447	3	China_Taiwan	2019	P1-1	A2063G
GCF_030923335.1.fna.gz	GCA_030925656	17	China_Taiwan	2019	P1-1	non-MUT
GCF_030923325.1.fna.gz	GCA_030925446	3	China_Taiwan	2019	P1-1	A2063G
GCF_030923315.1.fna.gz	GCA_030925650	17	China_Taiwan	2019	P1-1	A2063G
GCF_030923305.1.fna.gz	GCA_030925445	3	China_Taiwan	2019	P1-1	A2063G
GCF_030923285.1.fna.gz	GCA_030923285	3	China_Taiwan	2019	P1-1	A2063G
GCF_030923245.1.fna.gz	GCA_030925685	17	China_Taiwan	2019	P1-1	A2063T
GCF_030923225.1.fna.gz	GCA_030925444	3	China_Taiwan	2019	P1-1	A2063G
GCF_030923185.1.fna.gz	GCA_030925661	17	China_Taiwan	2019	P1-1	non-MUT
GCF_030923175.1.fna.gz	GCA_030925740	14	China_Taiwan	2019	P1-2	non-MUT
GCF_030923165.1.fna.gz	GCA_030925442	3	China_Taiwan	2019	P1-1	A2063G
GCF_030159455.1.fna.gz	GCA_030925529	3	Japan	2020	P1-1	A2063G
GCF_030159435.1.fna.gz	GCA_030925683	17	Japan	2020	P1-1	non-MUT
GCF_030159415.1.fna.gz	GCA_030925859	7	Japan	2020	P1-2	non-MUT
GCF_030159395.1.fna.gz	GCA_030925822	2	Japan	2020	P1-2	A2063G
GCF_030159375.1.fna.gz	GCA_030925660	-	Japan	2020	P1-1	non-MUT
GCF_030159355.1.fna.gz	GCA_030925832	8	Japan	1980	P1-2	non-MUT
GCF_009948395.1.fna.gz	GCA_030925721	1	South_Korea	2010	P1-1	non-MUT
GCF_009947985.1.fna.gz	GCA_009947985	3	South_Korea	2010	P1-1	A2063G
GCF_009947575.1.fna.gz	GCA_030925649	17	South_Korea	2010	P1-1	non-MUT
GCF_009947205.1.fna.gz	GCA_030925720	1	South_Korea	2010	P1-1	non-MUT
GCF_009946845.1.fna.gz	GCA_009946845	3	South_Korea	2010	P1-1	A2063G
GCF_009946285.1.fna.gz	GCA_030925576	3	South_Korea	2010	P1-1	non-MUT
GCF_009945865.1.fna.gz	GCA_030925756	14	South_Korea	2010	P1-2	non-MUT
GCF_009945535.1.fna.gz	GCA_030925575	3	South_Korea	2011	P1-1	non-MUT
GCF_009945165.1.fna.gz	GCA_030925648	17	South_Korea	2011	P1-1	non-MUT
GCF_009944725.1.fna.gz	GCA_030925755	14	South_Korea	2011	P1-2	non-MUT
GCF_009944335.1.fna.gz	GCA_030925522	3	South_Korea	2011	P1-1	A2063G
GCF_009944075.1.fna.gz	GCA_030925583	3	South_Korea	2011	P1-1	non-MUT
GCF_009943805.1.fna.gz	GCA_009943805	3	South_Korea	2011	P1-1	A2063G
GCF_009943505.1.fna.gz	GCA_030925749	14	South_Korea	2011	P1-2	A2063G
GCF_009943205.1.fna.gz	GCA_030925574	3	South_Korea	2011	P1-1	non-MUT
GCF_009942915.1.fna.gz	GCA_030925748	33	South_Korea	2011	P1-2	non-MUT
GCF_009942655.1.fna.gz	GCA_009942655	3	South_Korea	2012	P1-1	A2063G
GCF_009942395.1.fna.gz	GCA_030925521	3	South_Korea	2012	P1-1	A2063G
GCF_009942155.1.fna.gz	GCA_030925765	14	South_Korea	2014	P1-2	non-MUT
GCF_009941705.1.fna.gz	GCA_030925389	3	South_Korea	2015	P1-1	A2063G
GCF_009941325.1.fna.gz	GCA_030925388	3	South_Korea	2015	P1-1	A2063G
GCF_009940965.1.fna.gz	GCA_030925440	3	South_Korea	2015	P1-1	A2063G
GCF_009940325.1.fna.gz	GCA_030925387	3	South_Korea	2015	P1-1	A2063G
GCF_009939975.1.fna.gz	GCA_030925441	3	South_Korea	2016	P1-1	A2063G
GCF_009939845.1.fna.gz	GCA_030925439	3	South_Korea	2016	P1-1	A2063G
GCF_009939825.1.fna.gz	GCA_030925435	3	South_Korea	2016	P1-1	A2063G
GCF_009939805.1.fna.gz	GCA_030925438	3	South_Korea	2016	P1-1	A2063G
GCF_009939785.1.fna.gz	GCA_030925436	3	South_Korea	2016	P1-1	A2063G
GCF_009939765.1.fna.gz	GCA_030925434	3	South_Korea	2016	P1-1	A2063G
GCF_009939745.1.fna.gz	GCA_030925738	14	South_Korea	2016	P1-2	non-MUT
GCF_009811295.1.fna.gz	GCA_030925858	7	Japan	2011	P1-2	non-MUT
GCF_009811275.1.fna.gz	GCA_009811275	3	Japan	2011	P1-1	A2063G
GCF_009811255.1.fna.gz	GCA_030925570	3	Japan	2011	P1-1	A2064C
GCF_009811235.1.fna.gz	GCA_030925857	7	Japan	2011	P1-2	A2063G
GCF_009811215.1.fna.gz	GCA_030925856	7	Japan	2011	P1-2	non-MUT
GCF_009811195.1.fna.gz	GCA_030925737	14	Japan	2011	P1-2	non-MUT
GCF_009811175.1.fna.gz	GCA_030925764	14	Japan	2011	P1-2	A2063G
GCF_009811155.1.fna.gz	GCA_030925855	7	Japan	2011	P1-2	non-MUT
GCF_009811135.1.fna.gz	GCA_030925644	30	Japan	2011	P1-1	A2063G
GCF_009811115.1.fna.gz	GCA_030925773	14	Japan	2011	P1-2	non-MUT
GCF_009811095.1.fna.gz	GCA_030925541	3	Japan	2011	P1-1	A2063G
GCF_009811075.1.fna.gz	GCA_030925759	14	Japan	2011	P1-2	non-MUT
GCF_009811055.1.fna.gz	GCA_030925528	3	Japan	2011	P1-1	A2063G
GCF_009811035.1.fna.gz	GCA_030925771	-	Japan	2011	P1-2	non-MUT
GCF_009811015.1.fna.gz	GCA_030925527	-	Japan	2011	P1-1	A2063G
GCF_009810995.1.fna.gz	GCA_030925772	14	Japan	2011	P1-2	A2063G
GCF_009810975.1.fna.gz	GCA_030925569	3	Japan	2011	P1-1	non-MUT
GCF_009810955.1.fna.gz	GCA_030925540	3	Japan	2011	P1-1	A2063G
GCF_009810935.1.fna.gz	GCA_030925770	14	Japan	2011	P1-2	non-MUT
GCF_009810915.1.fna.gz	GCA_030925635	3	Japan	2011	P1-1	A2063G
GCF_009810895.1.fna.gz	GCA_030925854	7	Japan	2011	P1-2	non-MUT
GCF_009810875.1.fna.gz	GCA_030925746	14	Japan	2011	P1-2	non-MUT
GCF_009810855.1.fna.gz	GCA_030925769	14	Japan	2011	P1-2	non-MUT
GCF_009810835.1.fna.gz	GCA_030925431	3	Japan	2016	P1-1	A2063G
GCF_009810815.1.fna.gz	GCA_030925539	3	Japan	2016	P1-1	A2063G
GCF_009810795.1.fna.gz	GCA_030925538	3	Japan	2016	P1-1	A2063G
GCF_009810775.1.fna.gz	GCA_030925647	3	Japan	1985	P1-1	non-MUT
GCF_009810755.1.fna.gz	GCA_030925621	3	Japan	2012	P1-1	A2063T
GCF_009810735.1.fna.gz	GCA_030925537	3	Japan	2012	P1-1	A2063G
GCF_009810715.1.fna.gz	GCA_030925754	-	Japan	2012	P1-2	non-MUT
GCF_009810695.1.fna.gz	GCA_030925622	3	Japan	2012	P1-1	A2063T
GCF_009810675.1.fna.gz	GCA_030925758	14	Japan	2011	P1-2	non-MUT
GCF_009810655.1.fna.gz	GCA_030925782	14	Japan	2011	P1-2	non-MUT
GCF_009810635.1.fna.gz	GCA_030925768	14	Japan	2010	P1-2	non-MUT
GCF_009810615.1.fna.gz	GCA_030925745	14	Japan	2009	P1-2	non-MUT
GCF_009810595.1.fna.gz	GCA_030925641	3	Japan	2008	P1-1	non-MUT
GCF_009810575.1.fna.gz	GCA_030925430	3	Japan	2013	P1-1	A2063G
GCF_009810555.1.fna.gz	GCA_030925847	7	Japan	1994	P1-2	non-MUT
GCF_009810535.1.fna.gz	GCA_030925789	2	Japan	1993	P1-2	non-MUT
GCF_009810515.1.fna.gz	GCA_030925788	2	Japan	1991	P1-2	non-MUT
GCF_009810495.1.fna.gz	GCA_030925787	2	Japan	1991	P1-2	non-MUT
GCF_009810475.1.fna.gz	GCA_030925543	3	Japan	1990	P1-1	non-MUT
GCF_009810455.1.fna.gz	GCA_030925582	3	Japan	1988	P1-1	non-MUT
GCF_009810435.1.fna.gz	GCA_030925631	3	Japan	1988	P1-1	non-MUT
GCF_009810415.1.fna.gz	GCA_030925850	7	Japan	1987	P1-2	non-MUT
GCF_009810395.1.fna.gz	GCA_030925630	3	Japan	1985	P1-1	non-MUT
GCF_009810375.1.fna.gz	GCA_030925839	-	Japan	1985	P1-2	non-MUT
GCF_009810355.1.fna.gz	GCA_030925642	3	Japan	1983	P1-1	non-MUT
GCF_009810335.1.fna.gz	GCA_030925849	7	Japan	1980	P1-2	non-MUT
GCF_009810315.1.fna.gz	GCA_030925853	7	Japan	1979	P1-2	non-MUT
GCF_009810295.1.fna.gz	GCA_030925640	3	Japan	2008	P1-1	non-MUT
GCF_009810275.1.fna.gz	GCA_030925767	14	Japan	2011	P1-2	non-MUT
GCF_009810255.1.fna.gz	GCA_030925766	14	Japan	2011	P1-2	non-MUT
GCF_009810235.1.fna.gz	GCA_030925620	3	Japan	2011	P1-1	A2063T
GCF_009810195.1.fna.gz	GCA_030925852	16	Japan	2013	P1-2	non-MUT
GCF_009810175.1.fna.gz	GCA_030925757	14	Japan	2013	P1-2	non-MUT
GCF_009810155.1.fna.gz	GCA_030925781	14	Japan	2011	P1-2	non-MUT
GCF_009810135.1.fna.gz	GCA_030925861	7	Japan	1992	P1-2	non-MUT
GCF_009810115.1.fna.gz	GCA_030925624	3	Japan	1992	P1-1	non-MUT
GCF_009810055.1.fna.gz	GCA_030925848	7	Japan	1984	P1-2	non-MUT
GCF_009810035.1.fna.gz	GCA_030925845	7	Japan	1983	P1-2	non-MUT
GCF_009810015.1.fna.gz	GCA_030925846	7	Japan	1980	P1-2	non-MUT
GCF_009809995.1.fna.gz	GCA_030925860	7	Japan	1976	P1-2	non-MUT
GCF_002563545.1.fna.gz	GCA_030925863	2	USA	1954	P1-2	non-MUT
GCF_002563515.1.fna.gz	GCA_030925607	3	Guatemala	2010	P1-1	non-MUT
GCF_002563495.1.fna.gz	GCA_030925705	1	USA	1991	P1-1	non-MUT
GCF_002563435.1.fna.gz	GCA_030925606	3	Kenya	2010	P1-1	non-MUT
GCF_002563415.1.fna.gz	GCA_030925619	3	Kenya	1998	P1-1	non-MUT
GCF_002563365.1.fna.gz	GCA_030925838	-	USA	1999	P1-2	non-MUT
GCF_002563355.1.fna.gz	GCA_030925814	2	Denmark	-	P1-2	non-MUT
GCF_002563345.1.fna.gz	GCA_030925565	3	USA	2013	P1-1	non-MUT
GCF_002355715.1.fna.gz	GCA_030925750	14	Japan	2012	P1-2	non-MUT
GCF_002355695.1.fna.gz	GCA_030925821	-	Japan	2012	P1-2	non-MUT
GCF_002147855.1.fna.gz	GCA_030925719	1	USA	1968	P1-1	non-MUT
GCF_002128285.1.fna.gz	GCA_030925819	2	USA	2012	P1-2	non-MUT
GCF_002128265.1.fna.gz	GCA_030925785	15	USA	1995	P1-2	non-MUT
GCF_002128235.1.fna.gz	GCA_030925827	2	USA	1999	P1-2	non-MUT
GCF_002128205.1.fna.gz	GCA_030925837	-	USA	1999	P1-2	A2063G
GCF_002128185.1.fna.gz	GCA_030925851	16	Kenya	2010	P1-2	non-MUT
GCF_002128165.1.fna.gz	GCA_030925818	2	USA	2013	P1-2	non-MUT
GCF_002128145.1.fna.gz	GCA_030925599	20	USA	2012	P1-1	non-MUT
GCF_002128125.1.fna.gz	GCA_030925779	14	USA	2014	P1-2	non-MUT
GCF_002128105.1.fna.gz	GCA_030925825	2	USA	2000	P1-2	non-MUT
GCF_002128085.1.fna.gz	GCA_030925820	2	USA	2007	P1-2	non-MUT
GCF_002128065.1.fna.gz	GCA_030925593	20	Egypt	2010	P1-1	non-MUT
GCF_002128045.1.fna.gz	GCA_030925571	3	USA	2012	P1-1	non-MUT
GCF_002128025.1.fna.gz	GCA_030925722	1	USA	1965	P1-1	non-MUT
GCF_002128005.1.fna.gz	GCA_030925778	-	Egypt	2009	P1-2	non-MUT
GCF_002127985.1.fna.gz	GCA_030925628	19	Denmark	1988	P1-1	A2063G
GCF_002096035.1.fna.gz	GCA_030925715	1	China_Beijing	2016	P1-1	A2063G
GCF_002096015.1.fna.gz	GCA_030925710	1	China_Beijing	2016	P1-1	A2063G
GCF_002095995.1.fna.gz	GCA_030925714	1	China_Beijing	2016	P1-1	A2063G
GCF_002090315.1.fna.gz	GCA_030925713	1	China_Beijing	2016	P1-1	A2063G
GCF_002090295.1.fna.gz	GCA_030925712	1	China_Beijing	2015	P1-1	A2063G
GCF_002090275.1.fna.gz	GCA_030925711	1	China_Beijing	2015	P1-1	A2063G
GCF_002090235.1.fna.gz	GCA_030925716	1	China_Beijing	2016	P1-1	non-MUT
GCF_002090215.1.fna.gz	GCA_030925709	1	China_Beijing	2016	P1-1	A2063G
GCF_001901705.1.fna.gz	GCA_030925865	2	USA	1954	P1-2	non-MUT
GCF_001558175.1.fna.gz	GCA_030925532	3	China_Beijing	2012	P1-1	A2063G
GCF_001509195.1.fna.gz	GCA_030925534	3	China	2012	P1-1	A2063G
GCF_001455795.1.fna.gz	GCA_030925643	30	-	2012	P1-1	A2063G
GCF_001455775.1.fna.gz	GCA_030925535	3	-	2012	P1-1	A2063G
GCF_001455745.1.fna.gz	GCA_030925533	3	-	2012	P1-1	A2063G
GCF_001455735.1.fna.gz	GCA_030925531	3	-	2012	P1-1	A2063G
GCF_001455695.1.fna.gz	GCA_030925530	3	-	2012	P1-1	A2063G
GCF_001455685.1.fna.gz	GCA_030925412	3	-	2012	P1-1	A2063G
GCF_001455675.1.fna.gz	GCA_030925433	3	-	2012	P1-1	A2063G
GCF_001455635.1.fna.gz	GCA_001455635	3	-	2010	P1-1	A2063G
GCF_001455625.1.fna.gz	GCA_001455625	3	-	2012	P1-1	A2063G
GCF_001455605.1.fna.gz	GCA_030925526	3	-	2010	P1-1	A2063G
GCF_001296905.1.fna.gz	GCA_030925629	3	France	1979	P1-1	non-MUT
GCF_001296895.1.fna.gz	GCA_030925578	3	France	2011	P1-1	non-MUT
GCF_001296855.1.fna.gz	GCA_030925718	1	Tunisia	2008	P1-1	non-MUT
GCF_001296825.1.fna.gz	GCA_030925844	-	Japan	2003	P1-2	A2063C
GCF_001296815.1.fna.gz	GCA_030925572	3	France	2005	P1-1	non-MUT
GCF_001296785.1.fna.gz	GCA_030925817	2	France	2011	P1-2	non-MUT
GCF_001296765.1.fna.gz	GCA_030925777	-	France	2011	P1-2	non-MUT
GCF_001296735.1.fna.gz	GCA_030925605	3	France	2011	P1-1	A2063G
GCF_001296725.1.fna.gz	GCA_030925580	3	France	2011	P1-1	non-MUT
GCF_001296705.1.fna.gz	GCA_030925594	20	France	2011	P1-1	non-MUT
GCF_001296685.1.fna.gz	GCA_030925790	2	Germany	1991	P1-2	non-MUT
GCF_001296665.1.fna.gz	GCA_030925563	3	Germany	1993	P1-1	non-MUT
GCF_001296625.1.fna.gz	GCA_030925816	2	France	2008	P1-2	non-MUT
GCF_001296615.1.fna.gz	GCA_030925717	1	Tunisia	2006	P1-1	non-MUT
GCF_001296605.1.fna.gz	GCA_030925843	-	Japan	2000	P1-2	C2617G
GCF_001296585.1.fna.gz	GCA_030925604	3	France	2005	P1-1	A2064G
GCF_001296565.1.fna.gz	GCA_030925776	14	France	2005	P1-2	non-MUT
GCF_001296505.1.fna.gz	GCA_030925614	3	France	1996	P1-1	non-MUT
GCF_001296485.1.fna.gz	GCA_030925603	20	France	1999	P1-1	non-MUT
GCF_001272915.1.fna.gz	GCA_030925792	2	USA	1944	P1-2	non-MUT
GCF_001272895.1.fna.gz	GCA_030925808	2	UK	1982	P1-2	non-MUT
GCF_001272875.1.fna.gz	GCA_030925840	-	UK	1982	P1-2	non-MUT
GCF_001272855.1.fna.gz	GCA_030925798	4	UK	1981	P1-2	non-MUT
GCF_001272835.1.fna.gz	GCA_030925864	2	USA	1954	P1-2	non-MUT
GCF_001272815.1.fna.gz	GCA_030925618	-	China	1985	P1-1	non-MUT
GCF_001272795.1.fna.gz	GCA_030925617	-	China	1985	P1-1	non-MUT
GCF_001272775.1.fna.gz	GCA_030925598	20	USA	2009	P1-1	non-MUT
GCF_001272755.1.fna.gz	GCA_030925585	20	USA	2009	P1-1	A2063G
GCF_001272735.1.fna.gz	GCA_030925584	20	USA	2006	P1-1	non-MUT
GCF_001272715.1.fna.gz	GCA_030925815	2	USA	1999	P1-2	non-MUT
GCF_000733995.1.fna.gz	GCA_030925542	-	China_Beijing	2005	P1-1	A2063G
GCF_000387745.2.fna.gz	GCA_030925835	-	USA	1994	P1-2	non-MUT
GCF_000319675.2.fna.gz	GCA_030925625	3	USA	1960	P1-1	non-MUT
GCF_000319655.2.fna.gz	GCA_030925862	2	USA	1980	P1-2	non-MUT
GCF_000283755.1.fna.gz	GCA_030925786	2	Japan	1998	P1-2	non-MUT
GCF_000027345.1.fna.gz	GCA_030925706	1	China_Hubei	2002	P1-1	non-MUT
GCA_900660465.1_50648_A01-3_genomic.fna	GCA_030925867	2	-	1967	P1-2	non-MUT
ERR974294.result.fasta	GCA_030925612	3	-	1982	P1-1	non-MUT
ERR974293.result.fasta	GCA_030925812	2	-	1983	P1-2	non-MUT
ERR974292.result.fasta	GCA_030925802	2	-	1982	P1-2	non-MUT
ERR974291.result.fasta	GCA_030925800	2	-	1983	P1-2	non-MUT
ERR974290.result.fasta	GCA_030925804	2	-	1982	P1-2	non-MUT
ERR974289.result.fasta	GCA_030925810	2	-	1982	P1-2	non-MUT
ERR974288.result.fasta	GCA_030925545	3	-	1982	P1-1	non-MUT
ERR974287.result.fasta	GCA_030925872	2	-	1976	P1-2	non-MUT
ERR974286.result.fasta	GCA_030925813	2	-	1982	P1-2	non-MUT
ERR974285.result.fasta	GCA_030925796	4	-	1981	P1-2	non-MUT
ERR974284.result.fasta	GCA_030925834	7	-	1979	P1-2	non-MUT
ERR974283.result.fasta	GCA_030925632	3	-	1983	P1-1	non-MUT
ERR974282.result.fasta	GCA_030925866	2	-	1981	P1-2	non-MUT
ERR974281.result.fasta	GCA_030925797	4	-	1981	P1-2	non-MUT
ERR974280.result.fasta	GCA_030925831	8	-	1983	P1-2	non-MUT
ERR974279.result.fasta	GCA_030925811	2	-	1983	P1-2	non-MUT
ERR974278.result.fasta	GCA_030925616	3	-	1982	P1-1	non-MUT
ERR974277.result.fasta	GCA_030925611	3	-	1982	P1-1	non-MUT
ERR974276.result.fasta	GCA_030925615	3	-	1982	P1-1	non-MUT
ERR974275.result.fasta	GCA_030925809	2	-	1983	P1-2	non-MUT
ERR974274.result.fasta	GCA_030925807	2	-	1982	P1-2	non-MUT
ERR974273.result.fasta	GCA_030925610	3	-	1983	P1-1	non-MUT
ERR974272.result.fasta	GCA_030925803	2	-	1982	P1-2	non-MUT
ERR974271.result.fasta	GCA_030925801	6	-	1983	P1-2	non-MUT
ERR974270.result.fasta	GCA_030925799	2	-	1983	P1-2	non-MUT
ERR974269.result.fasta	GCA_030925613	9	-	1983	P1-1	non-MUT
ERR974268.result.fasta	GCA_030925703	5	-	1968	P1-1	non-MUT
ERR974267.result.fasta	GCA_030925579	3	-	1996	P1-1	non-MUT
ERR974266.result.fasta	GCA_030925702	3	-	1967	P1-1	non-MUT
ERR974265.result.fasta	GCA_030925609	3	-	1982	P1-1	non-MUT
ERR974264.result.fasta	GCA_030925791	2	-	1978	P1-2	non-MUT
ERR974263.result.fasta	GCA_030925795	4	-	1981	P1-2	non-MUT
ERR974262.result.fasta	GCA_030925704	1	-	1986	P1-1	non-MUT
ERR974261.result.fasta	GCA_030925794	4	-	1981	P1-2	non-MUT
ERR974260.result.fasta	GCA_030925793	4	-	1981	P1-2	non-MUT
ERR949844.result.fasta	GCA_030925868	2	-	-	P1-2	non-MUT
DRR040058.result.fasta	GCA_030925623	3	Japan	1987	P1-1	non-MUT
DRR040057.result.fasta	GCA_030925646	3	Japan	1986	P1-1	non-MUT
DRR040056.result.fasta	GCA_030925577	3	Japan	1984	P1-1	non-MUT
DRR040055.result.fasta	GCA_030925645	3	Japan	1976	P1-1	non-MUT
DRR040054.result.fasta	GCA_030925525	3	Japan	2012	P1-1	A2063G
DRR040053.result.fasta	GCA_030925564	3	Japan	2011	P1-1	non-MUT
DRR040052.result.fasta	GCA_030925637	3	Japan	2011	P1-1	A2063G
DRR040051.result.fasta	GCA_030925639	3	Japan	2011	P1-1	A2063G
DRR040050.result.fasta	GCA_030925627	19	Japan	2011	P1-1	non-MUT
DRR040049.result.fasta	GCA_030925744	14	Japan	2011	P1-2	non-MUT
DRR040048.result.fasta	GCA_030925634	3	Japan	2010	P1-1	A2063G
DRR040047.result.fasta	GCA_030925638	3	Japan	2009	P1-1	A2063G
DRR040046.result.fasta	GCA_030925636	3	Japan	2008	P1-1	non-MUT
DRR040045.result.fasta	GCA_030925626	19	Japan	2008	P1-1	non-MUT
DRR040044.result.fasta	GCA_030925544	3	Japan	2008	P1-1	A2063G
DRR040043.result.fasta	GCA_030925633	3	Japan	2008	P1-1	A2063G
99.result.fastq.gz	99	3	China_Shanghai	2024	P1-1	A2063G
98.result.fasta	GCA_030925415	3	China_Shanghai	2024	P1-1	A2063G
97.result.fastq.gz	GCA_030925432	3	China_Shanghai	2024	P1-1	A2063G
96.result.fastq.gz	96	3	China_Shanghai	2024	P1-1	A2063G
95.result.fastq.gz	95	3	China_Shanghai	2024	P1-1	A2063G
94.result.fastq.gz	GCA_030925421	3	China_Shanghai	2024	P1-1	A2063G
93.result.fastq.gz	93	3	China_Shanghai	2024	P1-1	A2063G
92.result.fastq.gz	92	3	China_Shanghai	2024	P1-1	A2063G
91.result.fastq.gz	GCA_030925489	3	China_Shanghai	2024	P1-1	A2063G
90.result.fasta	90	3	China_Shanghai	2024	P1-1	A2063G
89.result.fastq.gz	89	3	China_Shanghai	2024	P1-1	A2063G
88.result.fastq.gz	GCA_030925494	3	China_Shanghai	2024	P1-1	A2063G
87.result.fastq.gz	GCA_030925407	3	China_Shanghai	2024	P1-1	A2063G
86.result.fasta	GCA_030925496	3	China_Shanghai	2024	P1-1	A2063G
85.result.fastq.gz	85	3	China_Shanghai	2024	P1-1	A2063G
84.result.fasta	84	3	China_Shanghai	2024	P1-1	A2063G
83.result.fastq.gz	83	3	China_Shanghai	2024	P1-1	A2063G
79.result.fastq.gz	79	3	China_Shanghai	2024	P1-1	A2063G
78.result.fasta	78	3	China_Shanghai	2024	P1-1	A2063G
77.result.fastq.gz	GCA_030925406	3	China_Shanghai	2024	P1-1	A2063G
74.result.fastq.gz	74	3	China_Shanghai	2024	P1-1	A2063G
73.result.fasta	GCA_030925487	3	China_Shanghai	2024	P1-1	A2063G
72.result.fasta	GCA_030925488	3	China_Shanghai	2024	P1-1	A2063G
71.result.fastq.gz	71	3	China_Shanghai	2024	P1-1	A2063G
70.result.fastq.gz	70	3	China_Shanghai	2024	P1-1	A2063G
7.result.fastq.gz	GCA_030925417	3	China_Shanghai	2024	P1-1	A2063G
69.result.fastq.gz	69	3	China_Shanghai	2024	P1-1	A2063G
68.result.fasta	68	3	China_Shanghai	2024	P1-1	A2063G
67.result.fastq.gz	67	3	China_Shanghai	2024	P1-1	A2063G
66.result.fastq.gz	GCA_030925409	3	China_Shanghai	2024	P1-1	A2063G
65.result.fastq.gz	65	3	China_Shanghai	2024	P1-1	A2063G
64.result.fasta	GCA_030925414	3	China_Shanghai	2024	P1-1	A2063G
63.result.fasta	63	3	China_Shanghai	2024	P1-1	A2063G
6.result.fastq.gz	6	3	China_Shanghai	2023	P1-1	A2063G
59.result.fastq.gz	GCA_030925495	3	China_Shanghai	2024	P1-1	A2063G
58.result.fastq.gz	GCA_030925484	3	China_Shanghai	2024	P1-1	A2063G
57.result.fasta	GCA_030925486	3	China_Shanghai	2024	P1-1	A2063G
56.result.fastq.gz	56	3	China_Shanghai	2024	P1-1	A2063G
54.result.fastq.gz	GCA_030925483	3	China_Shanghai	2024	P1-1	A2063G
53.result.fastq.gz	GCA_030925423	3	China_Shanghai	2024	P1-1	A2063G
49.result.fastq.gz	GCA_030925408	3	China_Shanghai	2024	P1-1	A2063G
47.result.fasta	GCA_030925493	3	China_Shanghai	2024	P1-1	A2063G
41.result.fastq.gz	GCA_030925733	14	China_Shanghai	2024	P1-2	A2063G
40.result.fastq.gz	40	3	China_Shanghai	2023	P1-1	A2063G
4.result.fastq.gz	GCA_030925426	3	China_Shanghai	2024	P1-1	A2063G
37.result.fasta	GCA_030925492	3	China_Shanghai	2024	P1-1	A2063G
36.result.fastq.gz	GCA_030925405	3	China_Shanghai	2023	P1-1	A2063G
34.result.fastq.gz	34	3	China_Shanghai	2024	P1-1	A2063G
32.result.fasta	GCA_030925491	3	China_Shanghai	2024	P1-1	A2063G
31.result.fastq.gz	31	3	China_Shanghai	2023	P1-1	A2063G
30.result.fastq.gz	GCA_030925422	3	China_Shanghai	2023	P1-1	A2063G
3.result.fasta	3	3	China_Shanghai	2024	P1-1	A2063G
29.result.fastq.gz	29	3	China_Shanghai	2023	P1-1	A2063G
22.result.fastq.gz	22	3	China_Shanghai	2024	P1-1	A2063G
202.result.fastq.gz	GCA_030925725	-	China_Shanghai	2024	P1-2	A2063G
201.result.fastq.gz	201	3	China_Shanghai	2024	P1-1	A2063G
199.result.fastq.gz	199	3	China_Shanghai	2024	P1-1	A2063G
196.result.fastq.gz	GCA_030925413	3	China_Shanghai	2024	P1-1	A2063G
194.result.fastq.gz	194	3	China_Shanghai	2024	P1-1	A2063G
193.result.fastq.gz	193	3	China_Shanghai	2024	P1-1	A2063G
191.result.fastq.gz	191	3	China_Shanghai	2024	P1-1	A2063G
190.fasta	GCA_030925429	3	China_Shanghai	2024	P1-1	A2063G
189.fasta	189	3	China_Shanghai	2024	P1-1	A2063G
188.result.fastq.gz	188	3	China_Shanghai	2024	P1-1	A2063G
187.result.fastq.gz	GCA_030925732	14	China_Shanghai	2024	P1-2	A2063G
186.result.fastq.gz	GCA_030925420	3	China_Shanghai	2024	P1-1	A2063G
185.result.fastq.gz	GCA_030925731	14	China_Shanghai	2024	P1-2	A2063G
184.fasta	GCA_030925730	14	China_Shanghai	2024	P1-2	A2063G
183.fasta	GCA_030925419	3	China_Shanghai	2024	P1-1	A2063G
182.result.fastq.gz	GCA_030925404	3	China_Shanghai	2024	P1-1	A2063G
181.result.fastq.gz	GCA_030925425	3	China_Shanghai	2024	P1-1	A2063G
179.fasta	GCA_030925500	3	China_Shanghai	2024	P1-1	A2063G
178.result.fastq.gz	GCA_030925524	3	China_Shanghai	2024	P1-1	A2063G
177.fasta	177	3	China_Shanghai	2024	P1-1	A2063G
176.result.fastq.gz	176	3	China_Shanghai	2024	P1-1	A2063G
174.result.fastq.gz	174	3	China_Shanghai	2024	P1-1	A2063G
173.result.fastq.gz	173	3	China_Shanghai	2024	P1-1	A2063G
172.result.fastq.gz	172	3	China_Shanghai	2024	P1-1	A2063G
171.result.fastq.gz	171	3	China_Shanghai	2024	P1-1	A2063G
170.result.fastq.gz	GCA_030925403	3	China_Shanghai	2024	P1-1	A2063G
17.result.fasta	17	3	China_Shanghai	2023	P1-1	A2063G
169.fasta	169	3	China_Shanghai	2024	P1-1	A2063G
168.result.fastq.gz	168	3	China_Shanghai	2024	P1-1	A2063G
167.result.fastq.gz	167	3	China_Shanghai	2024	P1-1	A2063G
166.result.fastq.gz	166	3	China_Shanghai	2024	P1-1	A2063G
165.result.fastq.gz	165	3	China_Shanghai	2024	P1-1	A2063G
164.result.fasta	164	3	China_Shanghai	2024	P1-1	A2063G
161.result.fastq.gz	161	3	China_Shanghai	2024	P1-1	A2063G
160.result.fasta	160	3	China_Shanghai	2024	P1-1	A2063G
159.result.fasta	159	3	China_Shanghai	2024	P1-1	A2063G
158.result.fastq.gz	158	3	China_Shanghai	2024	P1-1	A2063G
157.result.fastq.gz	157	3	China_Shanghai	2024	P1-1	A2063G
156.result.fasta	GCA_030925411	3	China_Shanghai	2024	P1-1	A2063G
155.result.fastq.gz	GCA_030925424	3	China_Shanghai	2024	P1-1	A2063G
154.result.fastq.gz	GCA_030925499	3	China_Shanghai	2024	P1-1	A2063G
153.result.fasta	GCA_030925729	14	China_Shanghai	2024	P1-2	A2063G
151.result.fastq.gz	151	3	China_Shanghai	2024	P1-1	A2063G
150.result.fasta	GCA_030925523	3	China_Shanghai	2024	P1-1	A2063G
15.result.fastq.gz	15	3	China_Shanghai	2024	P1-1	A2063G
149.result.fasta	149	3	China_Shanghai	2024	P1-1	A2063G
147.result.fastq.gz	GCA_030925503	-	China_Shanghai	2024	P1-1	A2063G
146.result.fastq.gz	146	3	China_Shanghai	2024	P1-1	A2063G
145.result.fasta	145	3	China_Shanghai	2024	P1-1	A2063G
144.result.fastq.gz	144	-	China_Shanghai	2024	P1-1	A2063G
143.result.fastq.gz	143	3	China_Shanghai	2024	P1-1	A2063G
142.result.fasta	GCA_030925428	3	China_Shanghai	2024	P1-1	A2063G
141.result.fastq.gz	141	3	China_Shanghai	2024	P1-1	A2063G
140.result.fastq.gz	GCA_030925502	3	China_Shanghai	2024	P1-1	A2063G
139.result.fastq.gz	GCA_030925501	3	China_Shanghai	2024	P1-1	A2063G
138.result.fastq.gz	GCA_030925728	14	China_Shanghai	2024	P1-2	A2063G
137.result.fastq.gz	137	3	China_Shanghai	2024	P1-1	A2063G
136.result.fasta	136	3	China_Shanghai	2024	P1-1	A2063G
135.result.fastq.gz	GCA_030925410	3	China_Shanghai	2024	P1-1	A2063G
134.result.fasta	134	3	China_Shanghai	2024	P1-1	A2063G
133.result.fasta	GCA_030925727	14	China_Shanghai	2024	P1-2	A2063G
132.result.fasta	132	3	China_Shanghai	2024	P1-1	A2063G
131.result.fastq.gz	131	-	China_Shanghai	2024	P1-1	A2063G
130.result.fastq.gz	130	3	China_Shanghai	2024	P1-1	A2063G
13.result.fastq.gz	13	3	China_Shanghai	2024	P1-1	A2063G
129.result.fasta	129	3	China_Shanghai	2024	P1-1	A2063G
128.result.fastq.gz	GCA_030925726	14	China_Shanghai	2024	P1-2	A2063G
126.result.fasta	GCA_030925498	3	China_Shanghai	2024	P1-1	A2063G
125.result.fasta	125	-	China_Shanghai	2024	P1-1	A2063G
124.result.fasta	124	3	China_Shanghai	2024	P1-1	A2063G
123.result.fastq.gz	GCA_030925402	3	China_Shanghai	2024	P1-1	A2063G
122.result.fastq.gz	GCA_030925490	3	China_Shanghai	2024	P1-1	A2063G
121.result.fastq.gz	121	3	China_Shanghai	2024	P1-1	A2063G
120.result.fastq.gz	120	-	China_Shanghai	2024	P1-1	A2063G
12.result.fasta	12	3	China_Shanghai	2024	P1-1	A2063G
119.result.fasta	GCA_030925401	3	China_Shanghai	2024	P1-1	A2063G
118.result.fastq.gz	118	3	China_Shanghai	2024	P1-1	A2063G
117.result.fastq.gz	GCA_030925724	14	China_Shanghai	2024	P1-2	A2063G
116.result.fastq.gz	GCA_030925400	3	China_Shanghai	2024	P1-1	A2063G
115.result.fasta	GCA_030925723	14	China_Shanghai	2024	P1-2	A2063G
114.result.fastq.gz	GCA_030925427	3	China_Shanghai	2024	P1-1	A2063G
113.result.fastq.gz	GCA_030925485	3	China_Shanghai	2024	P1-1	A2063G
112.result.fastq.gz	112	3	China_Shanghai	2024	P1-1	A2063G
111.result.fastq.gz	GCA_030925418	3	China_Shanghai	2024	P1-1	A2063G
11.result.fasta	11	3	China_Shanghai	2024	P1-1	A2063G
108.result.fastq.gz	108	3	China_Shanghai	2024	P1-1	A2063G
107.result.fastq.gz	107	3	China_Shanghai	2024	P1-1	A2063G
105.result.fasta	GCA_030925497	3	China_Shanghai	2024	P1-1	A2063G
104.result.fasta	104	-	China_Shanghai	2024	P1-1	A2063G
103.result.fastq.gz	GCA_030925482	3	China_Shanghai	2024	P1-1	A2063G
102.result.fastq.gz	GCA_030925416	3	China_Shanghai	2024	P1-1	A2063G
101.result.fastq.gz	101	3	China_Shanghai	2024	P1-1	A2063G
100.result.fastq.gz	100	3	China_Shanghai	2024	P1-1	A2063G
10.result.fasta	10	3	China_Shanghai	2024	P1-1	A2063G

## Sheet: Orthogroups.GeneCount
Orthogroup	Gene Name	Function	10	100	101	102	103	104	105	107	108	11	111	112	113	114	115	116	117	118	119	12	120	121	122	123	124	125	126	128	129	13	130	131	132	133	134	135	136	137	138	139	140	141	142	143	144	145	146
OG0000000	HP	hypothetical protein, Mgp-operon protein 3	SF241205XSM009_00531, SF241205XSM009_00617, SF241205XSM009_01023, SF241205XSM009_01091, SF241205XSM009_01114	SF241205XSM067_00113, SF241205XSM067_00350, SF241205XSM067_00727	SF241205XSM033_00028, SF241205XSM033_00320, SF241205XSM033_00321, SF241205XSM033_00714	SF241205XSM069_00337, SF241205XSM069_00778, SF241205XSM069_01106	SF241205XSM051_00028, SF241205XSM051_00051, SF241205XSM051_00052, SF241205XSM051_00495	SF241205XSM062_00272, SF241205XSM062_00357, SF241205XSM062_00899, SF241205XSM062_01012, SF241205XSM062_01111	SF241205XSM059_00084, SF241205XSM059_00170, SF241205XSM059_00916, SF241205XSM059_01113	SF241205XSM071_00012, SF241205XSM071_00024, SF241205XSM071_00112, SF241205XSM071_00773, SF241205XSM071_00906	SF241205XSM072_00285, SF241205XSM072_00373, SF241205XSM072_00386, SF241205XSM072_00775, SF241205XSM072_00908	SF241205XSM010_00444, SF241205XSM010_00756, SF241205XSM010_01067, SF241205XSM010_01085, SF241205XSM010_01095	SF241205XSM063_00288, SF241205XSM063_00373, SF241205XSM063_00555, SF241205XSM063_00710, SF241205XSM063_00900	SF241205XSM061_00064, SF241205XSM061_00291, SF241205XSM061_00301, SF241205XSM061_00692	SF241205XSM052_00361, SF241205XSM052_00538, SF241205XSM052_00853	SF241205XSM055_00147, SF241205XSM055_00627, SF241205XSM055_00732, SF241205XSM055_00957	SF241205XSM056_00618, SF241205XSM056_01089, SF241205XSM056_01114	SF241205XSM082_00073, SF241205XSM082_00185, SF241205XSM082_00189, SF241205XSM082_00376, SF241205XSM082_00550	SF241205XSM049_00181, SF241205XSM049_00496	SF241205XSM007_00478, SF241205XSM007_00638	SF241205XSM073_00267, SF241205XSM073_01053, SF241205XSM073_01071, SF241205XSM073_01081, SF241205XSM073_01109	SF241205XSM011_00271, SF241205XSM011_01066, SF241205XSM011_01089, SF241205XSM011_01097, SF241205XSM011_01110	SF241205XSM083_00097, SF241205XSM083_00248, SF241205XSM083_00693, SF241205XSM083_00810	SF241205XSM001_00363, SF241205XSM001_00544, SF241205XSM001_00864, SF241205XSM001_01013	SF241205XSM074_00006, SF241205XSM074_00034, SF241205XSM074_00305, SF241205XSM074_00714, SF241205XSM074_01050	SF241205XSM084_00532, SF241205XSM084_00677, SF241205XSM084_00854	SF241205XSM085_00269, SF241205XSM085_00608, SF241205XSM085_01075, SF241205XSM085_01101	SF241205XSM075_00809, SF241205XSM075_00867, SF241205XSM075_01091, SF241205XSM075_01100, SF241205XSM075_01107	SF241205XSM076_00271, SF241205XSM076_01060, SF241205XSM076_01082, SF241205XSM076_01100, SF241205XSM076_01113	SF241205XSM077_00030, SF241205XSM077_00114, SF241205XSM077_00801	SF241205XSM078_00271, SF241205XSM078_00740, SF241205XSM078_01078, SF241205XSM078_01091, SF241205XSM078_01109	SF241205XSM012_00086, SF241205XSM012_00771, SF241205XSM012_00862, SF241205XSM012_01005	SF241205XSM079_00037, SF241205XSM079_00067, SF241205XSM079_00113, SF241205XSM079_00407, SF241205XSM079_01080	SF241205XSM080_00234, SF241205XSM080_00258, SF241205XSM080_00818, SF241205XSM080_00891	SF241205XSM081_00807, SF241205XSM081_01018, SF241205XSM081_01049, SF241205XSM081_01101, SF241205XSM081_01115	SF241205XSM086_00839, SF241205XSM086_01006, SF241205XSM086_01108	SF241205XSM091_01080, SF241205XSM091_01090, SF241205XSM091_01097, SF241205XSM091_01098, SF241205XSM091_01107	SF241205XSM087_00203, SF241205XSM087_00205, SF241205XSM087_00475, SF241205XSM087_01062	SF241205XSM092_00269, SF241205XSM092_00574, SF241205XSM092_00690, SF241205XSM092_01081, SF241205XSM092_01115	SF241205XSM093_00013, SF241205XSM093_00284, SF241205XSM093_00964, SF241205XSM093_01093, SF241205XSM093_01100	SF241205XSM088_00001, SF241205XSM088_01074, SF241205XSM088_01079	SF241205XSM089_00796, SF241205XSM089_00865, SF241205XSM089_00870	SF241205XSM090_00002, SF241205XSM090_00344, SF241205XSM090_00961, SF241205XSM090_01063	SF241205XSM094_00017, SF241205XSM094_00034, SF241205XSM094_00038, SF241205XSM094_00634, SF241205XSM094_00724	SF241205XSM095_00079, SF241205XSM095_00883, SF241205XSM095_01083, SF241205XSM095_01096, SF241205XSM095_01114	SF241205XSM096_00015, SF241205XSM096_00456, SF241205XSM096_00539, SF241205XSM096_00902, SF241205XSM096_01066	SF241205XSM100_00001, SF241205XSM100_00873, SF241205XSM100_00938	SF241205XSM097_01028, SF241205XSM097_01041, SF241205XSM097_01075, SF241205XSM097_01085, SF241205XSM097_01110	SF241205XSM101_00056, SF241205XSM101_00069, SF241205XSM101_00271, SF241205XSM101_00762, SF241205XSM101_00792
OG0000001	HP	hypothetical protein	SF241205XSM009_00444, SF241205XSM009_00729, SF241205XSM009_01018, SF241205XSM009_01088	SF241205XSM067_00110, SF241205XSM067_00152, SF241205XSM067_00344, SF241205XSM067_00512	SF241205XSM033_00038, SF241205XSM033_00049, SF241205XSM033_00511, SF241205XSM033_00717	SF241205XSM069_00039, SF241205XSM069_00062, SF241205XSM069_00760, SF241205XSM069_01103	SF241205XSM051_00050, SF241205XSM051_00750, SF241205XSM051_00936, SF241205XSM051_01110	SF241205XSM062_00789, SF241205XSM062_00902, SF241205XSM062_01007, SF241205XSM062_01110	SF241205XSM059_00446, SF241205XSM059_00868, SF241205XSM059_00913, SF241205XSM059_01086	SF241205XSM071_00010, SF241205XSM071_00666, SF241205XSM071_00776, SF241205XSM071_00911	SF241205XSM072_00010, SF241205XSM072_00666, SF241205XSM072_00778, SF241205XSM072_00913	SF241205XSM010_00440, SF241205XSM010_00462, SF241205XSM010_01064, SF241205XSM010_01090	SF241205XSM063_00017, SF241205XSM063_00707, SF241205XSM063_00905	SF241205XSM061_00071, SF241205XSM061_00085, SF241205XSM061_00490, SF241205XSM061_00695	SF241205XSM052_00028, SF241205XSM052_00077, SF241205XSM052_00085, SF241205XSM052_00557	SF241205XSM055_00070, SF241205XSM055_00113, SF241205XSM055_00504, SF241205XSM055_00522	SF241205XSM056_00281, SF241205XSM056_00621, SF241205XSM056_00834, SF241205XSM056_01093	SF241205XSM082_00076, SF241205XSM082_00193, SF241205XSM082_00415, SF241205XSM082_00530	SF241205XSM049_00133, SF241205XSM049_00185, SF241205XSM049_00368, SF241205XSM049_00909	SF241205XSM007_00082, SF241205XSM007_00301, SF241205XSM007_00497, SF241205XSM007_00635	SF241205XSM073_00835, SF241205XSM073_01050, SF241205XSM073_01076, SF241205XSM073_01100	SF241205XSM011_00353, SF241205XSM011_00636, SF241205XSM011_01063, SF241205XSM011_01084	SF241205XSM083_00126, SF241205XSM083_00580, SF241205XSM083_00808, SF241205XSM083_01030	SF241205XSM001_00080, SF241205XSM001_00358, SF241205XSM001_00369, SF241205XSM001_00563	SF241205XSM074_00022, SF241205XSM074_00033, SF241205XSM074_00667, SF241205XSM074_00711	SF241205XSM084_00140, SF241205XSM084_00422, SF241205XSM084_00535, SF241205XSM084_00958	SF241205XSM085_00611, SF241205XSM085_01067, SF241205XSM085_01096	SF241205XSM075_00428, SF241205XSM075_00806, SF241205XSM075_01047, SF241205XSM075_01096	SF241205XSM076_00538, SF241205XSM076_01057, SF241205XSM076_01095, SF241205XSM076_01112	SF241205XSM077_00027, SF241205XSM077_00435, SF241205XSM077_00805, SF241205XSM077_00883	SF241205XSM078_00535, SF241205XSM078_00743, SF241205XSM078_01096, SF241205XSM078_01108	SF241205XSM012_00081, SF241205XSM012_00083, SF241205XSM012_00362, SF241205XSM012_00563	SF241205XSM079_00064, SF241205XSM079_00109, SF241205XSM079_00135, SF241205XSM079_00697	SF241205XSM080_00231, SF241205XSM080_00476, SF241205XSM080_00592, SF241205XSM080_00980	SF241205XSM081_00274, SF241205XSM081_00696, SF241205XSM081_00812, SF241205XSM081_01021	SF241205XSM086_00519, SF241205XSM086_00984, SF241205XSM086_01009, SF241205XSM086_01104	SF241205XSM091_00090, SF241205XSM091_01040, SF241205XSM091_01089, SF241205XSM091_01104	SF241205XSM087_00208, SF241205XSM087_00406, SF241205XSM087_00483, SF241205XSM087_00517	SF241205XSM092_00264, SF241205XSM092_00526, SF241205XSM092_00571, SF241205XSM092_01114	SF241205XSM093_00010, SF241205XSM093_00520, SF241205XSM093_00967, SF241205XSM093_01089	SF241205XSM088_00282, SF241205XSM088_01044, SF241205XSM088_01070, SF241205XSM088_01085	SF241205XSM089_00296, SF241205XSM089_00667, SF241205XSM089_00794, SF241205XSM089_00868	SF241205XSM090_00868, SF241205XSM090_00947, SF241205XSM090_00956, SF241205XSM090_01033	SF241205XSM094_00029, SF241205XSM094_00062, SF241205XSM094_00616, SF241205XSM094_00727	SF241205XSM095_00773, SF241205XSM095_00886, SF241205XSM095_01101, SF241205XSM095_01113	SF241205XSM096_00005, SF241205XSM096_00534, SF241205XSM096_00700, SF241205XSM096_00905	SF241205XSM100_00056, SF241205XSM100_00717, SF241205XSM100_00937, SF241205XSM100_00956	SF241205XSM097_00522, SF241205XSM097_01025, SF241205XSM097_01080, SF241205XSM097_01107	SF241205XSM101_00061, SF241205XSM101_00258, SF241205XSM101_00653, SF241205XSM101_00765
OG0000002	HP	hypothetical protein	SF241205XSM009_00555, SF241205XSM009_00615, SF241205XSM009_01017, SF241205XSM009_01087	SF241205XSM067_00109, SF241205XSM067_00153, SF241205XSM067_00729, SF241205XSM067_00790	SF241205XSM033_00039, SF241205XSM033_00718, SF241205XSM033_00847, SF241205XSM033_00907	SF241205XSM069_00040, SF241205XSM069_00780, SF241205XSM069_00841, SF241205XSM069_01102	SF241205XSM051_00770, SF241205XSM051_00829, SF241205XSM051_00937, SF241205XSM051_01109	SF241205XSM062_00274, SF241205XSM062_00333, SF241205XSM062_00903, SF241205XSM062_01006	SF241205XSM059_00108, SF241205XSM059_00168, SF241205XSM059_00912, SF241205XSM059_01085	SF241205XSM071_00048, SF241205XSM071_00110, SF241205XSM071_00777, SF241205XSM071_00912	SF241205XSM072_00287, SF241205XSM072_00347, SF241205XSM072_00779, SF241205XSM072_00914	SF241205XSM010_00693, SF241205XSM010_00754, SF241205XSM010_01063, SF241205XSM010_01091	SF241205XSM063_00290, SF241205XSM063_00349, SF241205XSM063_00706, SF241205XSM063_00906	SF241205XSM061_00070, SF241205XSM061_00293, SF241205XSM061_00696, SF241205XSM061_00950	SF241205XSM052_00027, SF241205XSM052_00045, SF241205XSM052_00078, SF241205XSM052_00855	SF241205XSM055_00071, SF241205XSM055_00149, SF241205XSM055_00177, SF241205XSM055_00505	SF241205XSM056_00622, SF241205XSM056_00911, SF241205XSM056_01073, SF241205XSM056_01094	SF241205XSM082_00077, SF241205XSM082_00187, SF241205XSM082_00194, SF241205XSM082_00820	SF241205XSM049_00134, SF241205XSM049_00186, SF241205XSM049_00361	SF241205XSM007_00053, SF241205XSM007_00081, SF241205XSM007_00634, SF241205XSM007_00893	SF241205XSM073_00269, SF241205XSM073_00649, SF241205XSM073_01049, SF241205XSM073_01077	SF241205XSM011_00273, SF241205XSM011_00333, SF241205XSM011_01062, SF241205XSM011_01083	SF241205XSM083_00125, SF241205XSM083_00581, SF241205XSM083_00919	SF241205XSM001_00031, SF241205XSM001_00368, SF241205XSM001_00670	SF241205XSM074_00023, SF241205XSM074_00307, SF241205XSM074_00367, SF241205XSM074_00710	SF241205XSM084_00536, SF241205XSM084_00679, SF241205XSM084_00739, SF241205XSM084_00959	SF241205XSM085_00271, SF241205XSM085_00331, SF241205XSM085_00612, SF241205XSM085_01068	SF241205XSM075_00805, SF241205XSM075_00869, SF241205XSM075_01048	SF241205XSM076_00273, SF241205XSM076_00334, SF241205XSM076_01056, SF241205XSM076_01094	SF241205XSM077_00026, SF241205XSM077_00431, SF241205XSM077_00806, SF241205XSM077_00938	SF241205XSM078_00273, SF241205XSM078_00332, SF241205XSM078_00744, SF241205XSM078_01097	SF241205XSM012_00031, SF241205XSM012_00082, SF241205XSM012_00367	SF241205XSM079_00063, SF241205XSM079_00108, SF241205XSM079_00409	SF241205XSM080_00230, SF241205XSM080_00454, SF241205XSM080_00867, SF241205XSM080_00979	SF241205XSM081_00813, SF241205XSM081_01022, SF241205XSM081_01051	SF241205XSM086_00281, SF241205XSM086_01010, SF241205XSM086_01071, SF241205XSM086_01103	SF241205XSM091_00680, SF241205XSM091_01041, SF241205XSM091_01106, SF241205XSM091_01108	SF241205XSM087_00056, SF241205XSM087_00209, SF241205XSM087_00482	SF241205XSM092_00263, SF241205XSM092_00570, SF241205XSM092_00692, SF241205XSM092_01110	SF241205XSM093_00286, SF241205XSM093_00345, SF241205XSM093_00968, SF241205XSM093_01088	SF241205XSM088_00692, SF241205XSM088_01045, SF241205XSM088_01102, SF241205XSM088_01108	SF241205XSM089_00451, SF241205XSM089_00666	SF241205XSM090_00955	SF241205XSM094_00019, SF241205XSM094_00028, SF241205XSM094_00728, SF241205XSM094_00980	SF241205XSM095_00017, SF241205XSM095_00077, SF241205XSM095_00887, SF241205XSM095_01102	SF241205XSM096_00013, SF241205XSM096_00533, SF241205XSM096_00906	SF241205XSM100_00312, SF241205XSM100_00659, SF241205XSM100_00718	SF241205XSM097_01024, SF241205XSM097_01039, SF241205XSM097_01081	SF241205XSM101_00062, SF241205XSM101_00269, SF241205XSM101_00766, SF241205XSM101_01021
OG0000003	HP	hypothetical protein	SF241205XSM009_00608, SF241205XSM009_00621, SF241205XSM009_00943, SF241205XSM009_01093	SF241205XSM067_00115, SF241205XSM067_00620, SF241205XSM067_00736, SF241205XSM067_01032	SF241205XSM033_00015, SF241205XSM033_00619, SF241205XSM033_00854, SF241205XSM033_00997	SF241205XSM069_00016, SF241205XSM069_00651, SF241205XSM069_00787, SF241205XSM069_00933	SF241205XSM051_00002, SF241205XSM051_00641, SF241205XSM051_00777, SF241205XSM051_01010	SF241205XSM062_00281, SF241205XSM062_00680, SF241205XSM062_00932, SF241205XSM062_01099	SF241205XSM059_00161, SF241205XSM059_00759, SF241205XSM059_01011, SF241205XSM059_01092	SF241205XSM071_00103, SF241205XSM071_00557, SF241205XSM071_00986, SF241205XSM071_01097	SF241205XSM072_00294, SF241205XSM072_00988	SF241205XSM010_00570, SF241205XSM010_00747, SF241205XSM010_00928, SF241205XSM010_01082	SF241205XSM063_00297, SF241205XSM063_00980	SF241205XSM061_00038, SF241205XSM061_00300, SF241205XSM061_00598, SF241205XSM061_00896	SF241205XSM052_00862, SF241205XSM052_00917	SF241205XSM055_00156, SF241205XSM055_00882	SF241205XSM056_00836, SF241205XSM056_00918, SF241205XSM056_01101, SF241205XSM056_01107	SF241205XSM082_00152, SF241205XSM082_00184, SF241205XSM082_00421, SF241205XSM082_00975	SF241205XSM049_00371, SF241205XSM049_00911	SF241205XSM007_00038, SF241205XSM007_00605, SF241205XSM007_00900, SF241205XSM007_00903	SF241205XSM073_00702, SF241205XSM073_00712, SF241205XSM073_00982, SF241205XSM073_01068	SF241205XSM011_00280, SF241205XSM011_00528, SF241205XSM011_00926, SF241205XSM011_01068	SF241205XSM083_00134, SF241205XSM083_00600, SF241205XSM083_00674	SF241205XSM001_00359, SF241205XSM001_00938	SF241205XSM074_00314, SF241205XSM074_00558, SF241205XSM074_00975, SF241205XSM074_01103	SF241205XSM084_00102, SF241205XSM084_00313, SF241205XSM084_00686, SF241205XSM084_01033	SF241205XSM085_00278, SF241205XSM085_00916, SF241205XSM085_01058, SF241205XSM085_01091	SF241205XSM075_00186, SF241205XSM075_00876, SF241205XSM075_00956, SF241205XSM075_00976	SF241205XSM076_00280, SF241205XSM076_00646, SF241205XSM076_00919, SF241205XSM076_01062	SF241205XSM077_00151, SF241205XSM077_00448, SF241205XSM077_00881, SF241205XSM077_00884	SF241205XSM078_00280, SF241205XSM078_00643, SF241205XSM078_00876, SF241205XSM078_01071	SF241205XSM012_00074, SF241205XSM012_00543	SF241205XSM079_00093, SF241205XSM079_00416, SF241205XSM079_00588, SF241205XSM079_00820	SF241205XSM080_00260, SF241205XSM080_00292, SF241205XSM080_00484, SF241205XSM080_00905	SF241205XSM081_00587, SF241205XSM081_00887, SF241205XSM081_01058, SF241205XSM081_01063	SF241205XSM086_00288, SF241205XSM086_00649, SF241205XSM086_00982, SF241205XSM086_01117	SF241205XSM091_00859, SF241205XSM091_00894, SF241205XSM091_00959, SF241205XSM091_01085	SF241205XSM087_00297, SF241205XSM087_00430, SF241205XSM087_00435, SF241205XSM087_00721	SF241205XSM092_00417, SF241205XSM092_00699, SF241205XSM092_00753, SF241205XSM092_01068	SF241205XSM093_00293, SF241205XSM093_00628, SF241205XSM093_00997, SF241205XSM093_01086	SF241205XSM088_00280, SF241205XSM088_00579, SF241205XSM088_00846, SF241205XSM088_01068	SF241205XSM089_00166, SF241205XSM089_00409, SF241205XSM089_00429, SF241205XSM089_00694	SF241205XSM090_00096, SF241205XSM090_00297, SF241205XSM090_00476, SF241205XSM090_00734	SF241205XSM094_00015, SF241205XSM094_00046, SF241205XSM094_00507, SF241205XSM094_00926	SF241205XSM095_00070, SF241205XSM095_00664, SF241205XSM095_00917, SF241205XSM095_01076	SF241205XSM096_00006, SF241205XSM096_00459, SF241205XSM096_00808, SF241205XSM096_01091	SF241205XSM100_00226, SF241205XSM100_00347, SF241205XSM100_00761, SF241205XSM100_00949	SF241205XSM097_00413, SF241205XSM097_00840, SF241205XSM097_01032, SF241205XSM097_01056	SF241205XSM101_00038, SF241205XSM101_00262, SF241205XSM101_00544, SF241205XSM101_00966
OG0000004	HP	Unknown, hypothetical protein	SF241205XSM009_00272, SF241205XSM009_00273, SF241205XSM009_00618, SF241205XSM009_00749	SF241205XSM067_00171, SF241205XSM067_00623, SF241205XSM067_00723	SF241205XSM033_00322, SF241205XSM033_00622, SF241205XSM033_00842	SF241205XSM069_00511, SF241205XSM069_00610, SF241205XSM069_00648	SF241205XSM051_00222, SF241205XSM051_00223, SF241205XSM051_00497, SF241205XSM051_00498, SF241205XSM051_00535, SF241205XSM051_00635	SF241205XSM062_00573, SF241205XSM062_00574, SF241205XSM062_00673, SF241205XSM062_00677	SF241205XSM059_00619, SF241205XSM059_00718, SF241205XSM059_00719, SF241205XSM059_00756	SF241205XSM071_00383, SF241205XSM071_00384, SF241205XSM071_00554, SF241205XSM071_00902	SF241205XSM072_00387, SF241205XSM072_00809	SF241205XSM010_00271, SF241205XSM010_00573, SF241205XSM010_00574, SF241205XSM010_00578	SF241205XSM063_00011	SF241205XSM061_00471, SF241205XSM061_00601, SF241205XSM061_00725	SF241205XSM052_00368	SF241205XSM055_00157, SF241205XSM055_00525	SF241205XSM056_00277, SF241205XSM056_00651, SF241205XSM056_00971, SF241205XSM056_01104, SF241205XSM056_01105	SF241205XSM082_00418	SF241205XSM049_00180, SF241205XSM049_00349, SF241205XSM049_00633	SF241205XSM007_00477, SF241205XSM007_00608	SF241205XSM073_00270, SF241205XSM073_00442, SF241205XSM073_00541, SF241205XSM073_00985, SF241205XSM073_00986	SF241205XSM011_00524, SF241205XSM011_00525, SF241205XSM011_00753	SF241205XSM083_00234, SF241205XSM083_00677	SF241205XSM001_00771	SF241205XSM074_00555, SF241205XSM074_01051, SF241205XSM074_01052	SF241205XSM084_00310	SF241205XSM085_00516, SF241205XSM085_01094, SF241205XSM085_01095	SF241205XSM075_00099, SF241205XSM075_00182, SF241205XSM075_00183, SF241205XSM075_01099	SF241205XSM076_00520, SF241205XSM076_00649, SF241205XSM076_00650, SF241205XSM076_00651, SF241205XSM076_00655	SF241205XSM077_00152, SF241205XSM077_00445, SF241205XSM077_00796, SF241205XSM077_01026	SF241205XSM078_00517, SF241205XSM078_00646, SF241205XSM078_00647, SF241205XSM078_00774	SF241205XSM012_00540, SF241205XSM012_00767	SF241205XSM079_00585, SF241205XSM079_00813	SF241205XSM080_00004, SF241205XSM080_00203, SF241205XSM080_00204, SF241205XSM080_00324, SF241205XSM080_00325, SF241205XSM080_00415, SF241205XSM080_00416, SF241205XSM080_00481	SF241205XSM081_00447, SF241205XSM081_00546, SF241205XSM081_00547, SF241205XSM081_00584	SF241205XSM086_00001, SF241205XSM086_00341, SF241205XSM086_00652, SF241205XSM086_00653, SF241205XSM086_00752	SF241205XSM091_00109, SF241205XSM091_00955, SF241205XSM091_00956, SF241205XSM091_01095	SF241205XSM087_00001, SF241205XSM087_00294, SF241205XSM087_01002	SF241205XSM092_00092, SF241205XSM092_00093, SF241205XSM092_00271, SF241205XSM092_00272, SF241205XSM092_00309, SF241205XSM092_00310, SF241205XSM092_00409, SF241205XSM092_00413, SF241205XSM092_00414	SF241205XSM093_00399, SF241205XSM093_00498, SF241205XSM093_00631, SF241205XSM093_00632	SF241205XSM088_00366, SF241205XSM088_00582, SF241205XSM088_00583	SF241205XSM089_00691	SF241205XSM090_00180, SF241205XSM090_00523, SF241205XSM090_00731, SF241205XSM090_00963, SF241205XSM090_00964	SF241205XSM094_00504	SF241205XSM095_00524, SF241205XSM095_00623, SF241205XSM095_00624, SF241205XSM095_00661	SF241205XSM096_00286, SF241205XSM096_00287, SF241205XSM096_00541, SF241205XSM096_00542, SF241205XSM096_00579, SF241205XSM096_00580, SF241205XSM096_00679, SF241205XSM096_00811	SF241205XSM100_00096, SF241205XSM100_00223, SF241205XSM100_00733, SF241205XSM100_00809, SF241205XSM100_00810	SF241205XSM097_00274, SF241205XSM097_00373, SF241205XSM097_00410	SF241205XSM101_00541, SF241205XSM101_00794
OG0000005	HP	Mgp-operon protein 3	SF241205XSM009_00530, SF241205XSM009_00616, SF241205XSM009_01090	SF241205XSM067_00112, SF241205XSM067_00170, SF241205XSM067_00728	SF241205XSM033_00027, SF241205XSM033_00715, SF241205XSM033_00846	SF241205XSM069_00058, SF241205XSM069_00779, SF241205XSM069_01105	SF241205XSM051_00017, SF241205XSM051_00769, SF241205XSM051_01112	SF241205XSM062_00273, SF241205XSM062_00358, SF241205XSM062_00900	SF241205XSM059_00083, SF241205XSM059_00169, SF241205XSM059_00915, SF241205XSM059_01008	SF241205XSM071_00023, SF241205XSM071_00111, SF241205XSM071_00774	SF241205XSM072_00286, SF241205XSM072_00374, SF241205XSM072_00776	SF241205XSM010_00755, SF241205XSM010_01066, SF241205XSM010_01096	SF241205XSM063_00289, SF241205XSM063_00374, SF241205XSM063_00709	SF241205XSM061_00063, SF241205XSM061_00292, SF241205XSM061_00693	SF241205XSM052_00084, SF241205XSM052_00360, SF241205XSM052_00854	SF241205XSM055_00148, SF241205XSM055_00513	SF241205XSM056_00531, SF241205XSM056_00619, SF241205XSM056_00832, SF241205XSM056_00910	SF241205XSM082_00074, SF241205XSM082_00186, SF241205XSM082_00375	SF241205XSM049_00356, SF241205XSM049_00362, SF241205XSM049_00495, SF241205XSM049_00733	SF241205XSM007_00087, SF241205XSM007_00637, SF241205XSM007_00892	SF241205XSM073_00268, SF241205XSM073_01052, SF241205XSM073_01082	SF241205XSM011_00272, SF241205XSM011_01065, SF241205XSM011_01096	SF241205XSM083_00098, SF241205XSM083_00249, SF241205XSM083_00692, SF241205XSM083_00809	SF241205XSM001_00032, SF241205XSM001_00079, SF241205XSM001_00364	SF241205XSM074_00007, SF241205XSM074_00306, SF241205XSM074_00713	SF241205XSM084_00117, SF241205XSM084_00533, SF241205XSM084_00678	SF241205XSM085_00270, SF241205XSM085_00517, SF241205XSM085_00609, SF241205XSM085_01074	SF241205XSM075_00808, SF241205XSM075_00868, SF241205XSM075_01068	SF241205XSM076_00272, SF241205XSM076_01059, SF241205XSM076_01083	SF241205XSM077_00029, SF241205XSM077_00113, SF241205XSM077_00143, SF241205XSM077_00430	SF241205XSM078_00272, SF241205XSM078_00648, SF241205XSM078_00741, SF241205XSM078_01079	SF241205XSM012_00032, SF241205XSM012_00085, SF241205XSM012_00087	SF241205XSM079_00066, SF241205XSM079_00408, SF241205XSM079_01079	SF241205XSM080_00233, SF241205XSM080_00455, SF241205XSM080_00892	SF241205XSM081_01019, SF241205XSM081_01050, SF241205XSM081_01102	SF241205XSM086_00280, SF241205XSM086_00756, SF241205XSM086_00840, SF241205XSM086_01007	SF241205XSM091_01074, SF241205XSM091_01091, SF241205XSM091_01099	SF241205XSM087_00204, SF241205XSM087_00206, SF241205XSM087_00476	SF241205XSM092_00573, SF241205XSM092_00691, SF241205XSM092_01080	SF241205XSM093_00285, SF241205XSM093_00965, SF241205XSM093_01099	SF241205XSM088_00002, SF241205XSM088_00155, SF241205XSM088_00912, SF241205XSM088_01075	SF241205XSM089_00534, SF241205XSM089_00795, SF241205XSM089_00866	SF241205XSM090_00001, SF241205XSM090_00345, SF241205XSM090_00997	SF241205XSM094_00018, SF241205XSM094_00039, SF241205XSM094_00725	SF241205XSM095_00078, SF241205XSM095_00791, SF241205XSM095_00884, SF241205XSM095_01084	SF241205XSM096_00014, SF241205XSM096_00903, SF241205XSM096_01065	SF241205XSM100_00872, SF241205XSM100_00939, SF241205XSM100_01057	SF241205XSM097_01027, SF241205XSM097_01040, SF241205XSM097_01086	SF241205XSM101_00068, SF241205XSM101_00270, SF241205XSM101_00763
OG0000006	HP	hypothetical protein	SF241205XSM009_00442, SF241205XSM009_00516, SF241205XSM009_00748	SF241205XSM067_00340, SF241205XSM067_00724, SF241205XSM067_01037	SF241205XSM033_00491, SF241205XSM033_00843, SF241205XSM033_01068	SF241205XSM069_00506, SF241205XSM069_00510, SF241205XSM069_01074	SF241205XSM051_00053, SF241205XSM051_00636, SF241205XSM051_01015	SF241205XSM062_00369, SF241205XSM062_00674, SF241205XSM062_01016	SF241205XSM059_00069, SF241205XSM059_00448, SF241205XSM059_00618	SF241205XSM071_00553, SF241205XSM071_00903, SF241205XSM071_00991	SF241205XSM072_00557, SF241205XSM072_00808, SF241205XSM072_01059	SF241205XSM010_00438, SF241205XSM010_00577, SF241205XSM010_00916	SF241205XSM063_00001, SF241205XSM063_00386, SF241205XSM063_00387, SF241205XSM063_00985	SF241205XSM061_00303, SF241205XSM061_00724, SF241205XSM061_00971	SF241205XSM052_00060, SF241205XSM052_00537, SF241205XSM052_00993	SF241205XSM055_00524, SF241205XSM055_00954, SF241205XSM055_01009	SF241205XSM056_00283, SF241205XSM056_00650, SF241205XSM056_00818	SF241205XSM082_00178, SF241205XSM082_00381, SF241205XSM082_00839	SF241205XSM049_00372, SF241205XSM049_00632, SF241205XSM049_00987	SF241205XSM007_00309, SF241205XSM007_00730, SF241205XSM007_01046	SF241205XSM073_00438, SF241205XSM073_00441, SF241205XSM073_00855	SF241205XSM011_00355, SF241205XSM011_00754, SF241205XSM011_00855	SF241205XSM083_00570, SF241205XSM083_00832, SF241205XSM083_00963	SF241205XSM001_00541, SF241205XSM001_00772, SF241205XSM001_01009	SF241205XSM074_00554, SF241205XSM074_01047	SF241205XSM084_00130, SF241205XSM084_00308, SF241205XSM084_01038	SF241205XSM085_00348, SF241205XSM085_00922, SF241205XSM085_01062	SF241205XSM075_00100, SF241205XSM075_00742, SF241205XSM075_01101	SF241205XSM076_00351, SF241205XSM076_00654, SF241205XSM076_00991	SF241205XSM077_00575, SF241205XSM077_00797, SF241205XSM077_00957	SF241205XSM078_00349, SF241205XSM078_00773, SF241205XSM078_00952	SF241205XSM012_00372, SF241205XSM012_00768, SF241205XSM012_01002	SF241205XSM079_00417, SF241205XSM079_00814, SF241205XSM079_00895	SF241205XSM080_00003, SF241205XSM080_00611, SF241205XSM080_00987	SF241205XSM081_00276, SF241205XSM081_00446, SF241205XSM081_00899	SF241205XSM086_00516, SF241205XSM086_00753, SF241205XSM086_00770	SF241205XSM091_00108, SF241205XSM091_00698, SF241205XSM091_01103	SF241205XSM087_00101, SF241205XSM087_00797, SF241205XSM087_01001	SF241205XSM092_00262, SF241205XSM092_00410, SF241205XSM092_00913	SF241205XSM093_00499, SF241205XSM093_00702, SF241205XSM093_00873	SF241205XSM088_00533, SF241205XSM088_00759	SF241205XSM089_00131, SF241205XSM089_00652, SF241205XSM089_00678	SF241205XSM090_00524, SF241205XSM090_00710, SF241205XSM090_00989	SF241205XSM094_00027, SF241205XSM094_00503, SF241205XSM094_01064	SF241205XSM095_00520, SF241205XSM095_00523, SF241205XSM095_00993	SF241205XSM096_00455, SF241205XSM096_00680, SF241205XSM096_01001	SF241205XSM100_00097, SF241205XSM100_00568, SF241205XSM100_00886	SF241205XSM097_00273, SF241205XSM097_00846, SF241205XSM097_00997	SF241205XSM101_00055, SF241205XSM101_00254, SF241205XSM101_01105
OG0000007	mgpA_7, mgpA_5, mgpA_11, mgpA_2, HP, mgpA_3, mgpA_1, mgpA_8, mgpA_10, mgpA_6, mgpA_4, mgpA_9	Unknown, Adhesin P1, hypothetical protein	SF241205XSM009_00538, SF241205XSM009_00557, SF241205XSM009_00939, SF241205XSM009_00940	SF241205XSM067_00131, SF241205XSM067_00788	SF241205XSM033_00713, SF241205XSM033_00905	SF241205XSM069_00034, SF241205XSM069_00838	SF241205XSM051_00029, SF241205XSM051_00827, SF241205XSM051_00847	SF241205XSM062_00331, SF241205XSM062_00350, SF241205XSM062_00898	SF241205XSM059_00091, SF241205XSM059_00110, SF241205XSM059_00917	SF241205XSM071_00031, SF241205XSM071_00051, SF241205XSM071_00772	SF241205XSM072_00345, SF241205XSM072_00366, SF241205XSM072_00774	SF241205XSM010_00695, SF241205XSM010_00847, SF241205XSM010_00925	SF241205XSM063_00347, SF241205XSM063_00366, SF241205XSM063_00711	SF241205XSM061_00691, SF241205XSM061_00948	SF241205XSM052_00754, SF241205XSM052_00913	SF241205XSM055_00481, SF241205XSM055_00885	SF241205XSM056_00617, SF241205XSM056_00833	SF241205XSM082_00818	SF241205XSM049_00908	SF241205XSM007_00639, SF241205XSM007_01100	SF241205XSM073_00542, SF241205XSM073_00651, SF241205XSM073_00709	SF241205XSM011_00331	SF241205XSM083_00921	SF241205XSM001_00361	SF241205XSM074_00365, SF241205XSM074_00715	SF241205XSM084_00531, SF241205XSM084_00737, SF241205XSM084_00756	SF241205XSM085_00329, SF241205XSM085_00607, SF241205XSM085_00919	SF241205XSM075_00535	SF241205XSM076_00332, SF241205XSM076_00754, SF241205XSM076_00922	SF241205XSM077_00031, SF241205XSM077_00807, SF241205XSM077_00936	SF241205XSM078_00330, SF241205XSM078_00739, SF241205XSM078_00873	SF241205XSM012_00861	SF241205XSM079_01067, SF241205XSM079_01087	SF241205XSM080_00864, SF241205XSM080_00884	SF241205XSM081_00715, SF241205XSM081_00890, SF241205XSM081_01016, SF241205XSM081_01094	SF241205XSM086_00985, SF241205XSM086_01005	SF241205XSM091_00678, SF241205XSM091_00862	SF241205XSM087_00059	SF241205XSM092_00575, SF241205XSM092_00750, SF241205XSM092_00756	SF241205XSM093_00343, SF241205XSM093_00963, SF241205XSM093_00994	SF241205XSM088_00283, SF241205XSM088_00690	SF241205XSM089_00163, SF241205XSM089_00449, SF241205XSM089_00690	SF241205XSM090_00205, SF241205XSM090_00856	SF241205XSM094_00723, SF241205XSM094_00978	SF241205XSM095_00019, SF241205XSM095_00882, SF241205XSM095_00914	SF241205XSM096_00901, SF241205XSM096_01005, SF241205XSM096_01073	SF241205XSM100_00077	SF241205XSM097_00766, SF241205XSM097_00843, SF241205XSM097_00963	SF241205XSM101_00761, SF241205XSM101_01019
OG0000008	HP	hypothetical protein	SF241205XSM009_00409, SF241205XSM009_00446	SF241205XSM067_00307, SF241205XSM067_00342	SF241205XSM033_00047, SF241205XSM033_00458	SF241205XSM069_00060, SF241205XSM069_00473	SF241205XSM051_00048, SF241205XSM051_00086	SF241205XSM062_00402, SF241205XSM062_01108	SF241205XSM059_00444, SF241205XSM059_00481	SF241205XSM071_00008, SF241205XSM071_00520	SF241205XSM072_00008, SF241205XSM072_00524	SF241205XSM010_00405, SF241205XSM010_00442	SF241205XSM063_00015, SF241205XSM063_00420	SF241205XSM061_00083, SF241205XSM061_00336	SF241205XSM052_00087, SF241205XSM052_00504	SF241205XSM055_00520, SF241205XSM055_01042	SF241205XSM056_00279, SF241205XSM056_00315	SF241205XSM082_00015, SF241205XSM082_00413	SF241205XSM049_00366, SF241205XSM049_00404	SF241205XSM007_00299, SF241205XSM007_00342	SF241205XSM073_00405, SF241205XSM073_01102	SF241205XSM011_00351, SF241205XSM011_00388	SF241205XSM083_00806, SF241205XSM083_00996	SF241205XSM001_00356, SF241205XSM001_00508	SF241205XSM074_00031, SF241205XSM074_00521	SF241205XSM084_00138, SF241205XSM084_00275	SF241205XSM085_00381, SF241205XSM085_01097	SF241205XSM075_01052, SF241205XSM075_01094	SF241205XSM076_00384, SF241205XSM076_01110	SF241205XSM077_00433, SF241205XSM077_00607	SF241205XSM078_00382, SF241205XSM078_01106	SF241205XSM012_00364, SF241205XSM012_00405	SF241205XSM079_00133, SF241205XSM079_00450	SF241205XSM080_00474, SF241205XSM080_00644	SF241205XSM081_00272, SF241205XSM081_00309	SF241205XSM086_00484, SF241205XSM086_00521	SF241205XSM091_00829, SF241205XSM091_01087	SF241205XSM087_00457, SF241205XSM087_00515	SF241205XSM092_00229, SF241205XSM092_01112	SF241205XSM093_00008, SF241205XSM093_00840	SF241205XSM088_00967, SF241205XSM088_01072	SF241205XSM089_00139, SF241205XSM089_00792	SF241205XSM090_00427, SF241205XSM090_00945	SF241205XSM094_00060, SF241205XSM094_00470	SF241205XSM095_00487, SF241205XSM095_01111	SF241205XSM096_00003, SF241205XSM096_00422	SF241205XSM100_00840, SF241205XSM100_00935	SF241205XSM097_00540, SF241205XSM097_01105	SF241205XSM101_00221, SF241205XSM101_00256
OG0000009	HP	hypothetical protein	SF241205XSM009_00610, SF241205XSM009_00742	SF241205XSM067_00498, SF241205XSM067_00734	SF241205XSM033_00496, SF241205XSM033_00852	SF241205XSM069_00774, SF241205XSM069_00785	SF241205XSM051_00764, SF241205XSM051_00775	SF241205XSM062_00279, SF241205XSM062_00804	SF241205XSM059_00163, SF241205XSM059_00882	SF241205XSM071_00105, SF241205XSM071_00680	SF241205XSM072_00292, SF241205XSM072_00681	SF241205XSM010_00448, SF241205XSM010_00749	SF241205XSM063_00295, SF241205XSM063_00559	SF241205XSM061_00298, SF241205XSM061_00476	SF241205XSM052_00543, SF241205XSM052_00860	SF241205XSM055_00099, SF241205XSM055_00154	SF241205XSM056_00410, SF241205XSM056_00916	SF241205XSM082_00182, SF241205XSM082_00545	SF241205XSM049_00174, SF241205XSM049_00509	SF241205XSM007_00483, SF241205XSM007_00898	SF241205XSM073_00704, SF241205XSM073_00849	SF241205XSM011_00278, SF241205XSM011_00651	SF241205XSM083_00132, SF241205XSM083_01044	SF241205XSM001_00026, SF241205XSM001_00548	SF241205XSM074_00312, SF241205XSM074_00681	SF241205XSM084_00436, SF241205XSM084_00684	SF241205XSM085_00276, SF241205XSM085_01030	SF241205XSM075_00442, SF241205XSM075_00874	SF241205XSM076_00278, SF241205XSM076_00524	SF241205XSM077_00131, SF241205XSM077_00570	SF241205XSM078_00278, SF241205XSM078_00521	SF241205XSM012_00026, SF241205XSM012_00548	SF241205XSM079_00414, SF241205XSM079_00711	SF241205XSM080_00294, SF241205XSM080_00607	SF241205XSM081_00711, SF241205XSM081_01056	SF241205XSM086_00286, SF241205XSM086_00527	SF241205XSM091_00104, SF241205XSM091_00896	SF241205XSM087_00420, SF241205XSM087_00428	SF241205XSM092_00540, SF241205XSM092_00697	SF241205XSM093_00291, SF241205XSM093_00506	SF241205XSM088_00188, SF241205XSM088_00848	SF241205XSM089_00282, SF241205XSM089_00407	SF241205XSM090_00098, SF241205XSM090_00164	SF241205XSM094_00024, SF241205XSM094_00630	SF241205XSM095_00072, SF241205XSM095_00787	SF241205XSM096_00008, SF241205XSM096_00686	SF241205XSM100_00042, SF241205XSM100_00772	SF241205XSM097_00536, SF241205XSM097_01034	SF241205XSM101_00264, SF241205XSM101_00668
OG0000010	HP	hypothetical protein	SF241205XSM009_00445, SF241205XSM009_01019	SF241205XSM067_00151, SF241205XSM067_00343	SF241205XSM033_00037, SF241205XSM033_00048	SF241205XSM069_00038, SF241205XSM069_00061	SF241205XSM051_00049, SF241205XSM051_00935	SF241205XSM062_01008, SF241205XSM062_01109	SF241205XSM059_00445, SF241205XSM059_01087	SF241205XSM071_00009, SF241205XSM071_00910	SF241205XSM072_00009, SF241205XSM072_00912	SF241205XSM010_00441, SF241205XSM010_01089	SF241205XSM063_00016, SF241205XSM063_00904	SF241205XSM061_00072, SF241205XSM061_00084	SF241205XSM052_00076, SF241205XSM052_00086	SF241205XSM055_00503, SF241205XSM055_00521	SF241205XSM056_00280, SF241205XSM056_01092	SF241205XSM082_00192, SF241205XSM082_00414	SF241205XSM049_00184, SF241205XSM049_00367	SF241205XSM007_00083, SF241205XSM007_00300	SF241205XSM073_01075, SF241205XSM073_01101	SF241205XSM011_00352, SF241205XSM011_01085	SF241205XSM083_00579, SF241205XSM083_00807	SF241205XSM001_00081, SF241205XSM001_00357	SF241205XSM074_00021, SF241205XSM074_00032	SF241205XSM084_00139, SF241205XSM084_00957	SF241205XSM085_01066	SF241205XSM075_01046, SF241205XSM075_01095	SF241205XSM076_01096, SF241205XSM076_01111	SF241205XSM077_00434, SF241205XSM077_00804	SF241205XSM078_01095, SF241205XSM078_01107	SF241205XSM012_00080, SF241205XSM012_00363	SF241205XSM079_00110, SF241205XSM079_00134	SF241205XSM080_00475, SF241205XSM080_00981	SF241205XSM081_00273, SF241205XSM081_00811	SF241205XSM086_00520, SF241205XSM086_01105	SF241205XSM091_01039, SF241205XSM091_01088	SF241205XSM087_00484, SF241205XSM087_00516	SF241205XSM092_00265, SF241205XSM092_01113	SF241205XSM093_00009, SF241205XSM093_01090	SF241205XSM088_01071, SF241205XSM088_01084	SF241205XSM089_00668, SF241205XSM089_00793	SF241205XSM090_00946, SF241205XSM090_00957	SF241205XSM094_00030, SF241205XSM094_00061	SF241205XSM095_01100, SF241205XSM095_01112	SF241205XSM096_00004, SF241205XSM096_00535	SF241205XSM100_00716, SF241205XSM100_00936	SF241205XSM097_01079, SF241205XSM097_01106	SF241205XSM101_00060, SF241205XSM101_00257
OG0000011	mgpA_7, mgpA_5, mgpA_11, mgpA_2, HP, mgpA_3, mgpA_1, mgpA_8, mgpA_10, mgpA_6, mgpA_4, mgpA_9	Adhesin P1, Unknown	SF241205XSM009_00525, SF241205XSM009_00535	SF241205XSM067_00165, SF241205XSM067_00345	SF241205XSM033_00022, SF241205XSM033_00032	SF241205XSM069_00053, SF241205XSM069_00063	SF241205XSM051_00022, SF241205XSM051_00850	SF241205XSM062_00353, SF241205XSM062_00363	SF241205XSM059_00078, SF241205XSM059_00088	SF241205XSM071_00018, SF241205XSM071_00028	SF241205XSM072_00369, SF241205XSM072_00379	SF241205XSM010_01101, SF241205XSM010_01109	SF241205XSM063_00369, SF241205XSM063_00379	SF241205XSM061_00058, SF241205XSM061_00068	SF241205XSM052_00079, SF241205XSM052_00090	SF241205XSM055_00508, SF241205XSM055_00625	SF241205XSM056_00827, SF241205XSM056_01111	SF241205XSM082_00370, SF241205XSM082_00417	SF241205XSM049_00499	SF241205XSM007_00092, SF241205XSM007_00302	SF241205XSM073_01087, SF241205XSM073_01108	SF241205XSM011_01091, SF241205XSM011_01109		SF241205XSM001_00073, SF241205XSM001_00371	SF241205XSM074_00002, SF241205XSM074_00012	SF241205XSM084_00122, SF241205XSM084_00759	SF241205XSM085_01069, SF241205XSM085_01100	SF241205XSM075_01073, SF241205XSM075_01098	SF241205XSM076_01078, SF241205XSM076_01088	SF241205XSM077_00138, SF241205XSM077_00441	SF241205XSM078_01074, SF241205XSM078_01084	SF241205XSM012_00092, SF241205XSM012_00541	SF241205XSM079_01074, SF241205XSM079_01084	SF241205XSM080_00887, SF241205XSM080_00897	SF241205XSM081_01097, SF241205XSM081_01107	SF241205XSM086_00761, SF241205XSM086_01122	SF241205XSM091_01079, SF241205XSM091_01093	SF241205XSM087_00481, SF241205XSM087_00638	SF241205XSM092_01075, SF241205XSM092_01085	SF241205XSM093_00011, SF241205XSM093_01094	SF241205XSM088_00917	SF241205XSM089_00529, SF241205XSM089_00673	SF241205XSM090_00340, SF241205XSM090_00350	SF241205XSM094_00044, SF241205XSM094_00332	SF241205XSM095_01079, SF241205XSM095_01089	SF241205XSM096_01060, SF241205XSM096_01070	SF241205XSM100_00665, SF241205XSM100_00799	SF241205XSM097_01091, SF241205XSM097_01108	SF241205XSM101_00063, SF241205XSM101_00260
OG0000012	HP	hypothetical protein	SF241205XSM009_00447, SF241205XSM009_01021	SF241205XSM067_00149, SF241205XSM067_00341	SF241205XSM033_00035, SF241205XSM033_00046	SF241205XSM069_00036, SF241205XSM069_00059	SF241205XSM051_00047, SF241205XSM051_00933	SF241205XSM062_01010, SF241205XSM062_01107	SF241205XSM059_00443, SF241205XSM059_01089	SF241205XSM071_00007, SF241205XSM071_00908	SF241205XSM072_00007, SF241205XSM072_00910	SF241205XSM010_01087	SF241205XSM063_00014, SF241205XSM063_00902	SF241205XSM061_00074, SF241205XSM061_00082	SF241205XSM052_00074, SF241205XSM052_00088	SF241205XSM055_00501, SF241205XSM055_00519	SF241205XSM056_00278, SF241205XSM056_01090	SF241205XSM082_00190, SF241205XSM082_00412	SF241205XSM049_00182, SF241205XSM049_00365	SF241205XSM007_00085, SF241205XSM007_00298	SF241205XSM073_01073, SF241205XSM073_01103	SF241205XSM011_00350, SF241205XSM011_01087	SF241205XSM083_00577	SF241205XSM001_00083, SF241205XSM001_00355	SF241205XSM074_00019, SF241205XSM074_00030	SF241205XSM084_00137, SF241205XSM084_00955	SF241205XSM085_01064, SF241205XSM085_01098	SF241205XSM075_01044, SF241205XSM075_01093	SF241205XSM076_01098, SF241205XSM076_01109	SF241205XSM077_00432, SF241205XSM077_00802	SF241205XSM078_01093, SF241205XSM078_01105	SF241205XSM012_00078, SF241205XSM012_00365	SF241205XSM079_00112, SF241205XSM079_00132	SF241205XSM080_00473, SF241205XSM080_00983	SF241205XSM081_00271, SF241205XSM081_00809	SF241205XSM086_00522, SF241205XSM086_01107	SF241205XSM091_01037, SF241205XSM091_01086	SF241205XSM087_00486, SF241205XSM087_00514	SF241205XSM092_00267, SF241205XSM092_01111	SF241205XSM093_00007, SF241205XSM093_01092	SF241205XSM088_01073, SF241205XSM088_01111	SF241205XSM089_00670, SF241205XSM089_00791	SF241205XSM090_00944, SF241205XSM090_00959	SF241205XSM094_00032, SF241205XSM094_00059	SF241205XSM095_01098, SF241205XSM095_01110	SF241205XSM096_00002, SF241205XSM096_00537	SF241205XSM100_00714, SF241205XSM100_00934	SF241205XSM097_01077, SF241205XSM097_01104	SF241205XSM101_00058, SF241205XSM101_00255
OG0000013	HP	hypothetical protein, Mgp-operon protein 3	SF241205XSM009_00605, SF241205XSM009_01022	SF241205XSM067_00148, SF241205XSM067_00739	SF241205XSM033_00034, SF241205XSM033_00857	SF241205XSM069_00035, SF241205XSM069_00790	SF241205XSM051_00780, SF241205XSM051_00932	SF241205XSM062_00284, SF241205XSM062_01011	SF241205XSM059_00158, SF241205XSM059_01090	SF241205XSM071_00100, SF241205XSM071_00907	SF241205XSM072_00297, SF241205XSM072_00909	SF241205XSM010_00744, SF241205XSM010_01086	SF241205XSM063_00300, SF241205XSM063_00901	SF241205XSM061_00075, SF241205XSM061_00900	SF241205XSM052_00073, SF241205XSM052_00865	SF241205XSM055_00500, SF241205XSM055_00960	SF241205XSM056_00909, SF241205XSM056_00920	SF241205XSM082_00770	SF241205XSM049_00051, SF241205XSM049_00363	SF241205XSM007_00086, SF241205XSM007_01051	SF241205XSM073_00699, SF241205XSM073_01072	SF241205XSM011_00283, SF241205XSM011_01088	SF241205XSM083_00137, SF241205XSM083_00576	SF241205XSM001_00084, SF241205XSM001_01061	SF241205XSM074_00018, SF241205XSM074_00317	SF241205XSM084_00689, SF241205XSM084_00954	SF241205XSM085_00281, SF241205XSM085_01063	SF241205XSM075_00879, SF241205XSM075_01043	SF241205XSM076_00283, SF241205XSM076_01099	SF241205XSM077_00429, SF241205XSM077_00886	SF241205XSM078_00283, SF241205XSM078_01092	SF241205XSM012_00077, SF241205XSM012_01009	SF241205XSM079_01020	SF241205XSM080_00479, SF241205XSM080_00984	SF241205XSM081_00808, SF241205XSM081_01061	SF241205XSM086_00279, SF241205XSM086_00290	SF241205XSM091_00891, SF241205XSM091_01036	SF241205XSM087_00433, SF241205XSM087_00487	SF241205XSM092_00268, SF241205XSM092_00702	SF241205XSM093_00296	SF241205XSM088_00154, SF241205XSM088_00844	SF241205XSM089_00412, SF241205XSM089_00671	SF241205XSM090_00093, SF241205XSM090_00960	SF241205XSM094_00033, SF241205XSM094_00930	SF241205XSM095_00067, SF241205XSM095_01097	SF241205XSM096_00538, SF241205XSM096_01053	SF241205XSM100_00713, SF241205XSM100_00758	SF241205XSM097_01029, SF241205XSM097_01076	SF241205XSM101_00057, SF241205XSM101_00970
OG0000014	HP	putative lipoprotein MG321	SF241205XSM009_00920, SF241205XSM009_00926	SF241205XSM067_00144, SF241205XSM067_00877	SF241205XSM033_00695, SF241205XSM033_00700	SF241205XSM069_00021, SF241205XSM069_00859	SF241205XSM051_00855, SF241205XSM051_00860	SF241205XSM062_00880, SF241205XSM062_00885	SF241205XSM059_00930, SF241205XSM059_00935	SF241205XSM071_00754, SF241205XSM071_00759	SF241205XSM072_00756, SF241205XSM072_00761	SF241205XSM010_00829, SF241205XSM010_00834	SF241205XSM063_00724, SF241205XSM063_00729	SF241205XSM061_00673, SF241205XSM061_00678	SF241205XSM052_00736, SF241205XSM052_00741	SF241205XSM055_00517, SF241205XSM055_00735	SF241205XSM056_00604	SF241205XSM082_00144, SF241205XSM082_00149	SF241205XSM049_00805	SF241205XSM007_00652, SF241205XSM007_00657	SF241205XSM073_00555, SF241205XSM073_00560	SF241205XSM011_00829, SF241205XSM011_00834	SF241205XSM083_00321, SF241205XSM083_00711	SF241205XSM001_00787, SF241205XSM001_00792	SF241205XSM074_00728, SF241205XSM074_00733	SF241205XSM084_00512, SF241205XSM084_00518	SF241205XSM085_00589, SF241205XSM085_00594	SF241205XSM075_00175, SF241205XSM075_00180	SF241205XSM076_00767, SF241205XSM076_00772	SF241205XSM077_00044	SF241205XSM078_00721, SF241205XSM078_00726	SF241205XSM012_00843, SF241205XSM012_00848	SF241205XSM079_00085, SF241205XSM079_00090	SF241205XSM080_00810, SF241205XSM080_00815	SF241205XSM081_00728, SF241205XSM081_00733	SF241205XSM086_00992	SF241205XSM091_00305, SF241205XSM091_00310	SF241205XSM087_00510, SF241205XSM087_00647	SF241205XSM092_00588, SF241205XSM092_00593	SF241205XSM093_00945, SF241205XSM093_00950	SF241205XSM088_00075	SF241205XSM089_00447, SF241205XSM089_00770	SF241205XSM090_00689, SF241205XSM090_00694	SF241205XSM094_00705, SF241205XSM094_00710	SF241205XSM095_00864, SF241205XSM095_00869	SF241205XSM096_00883, SF241205XSM096_00888	SF241205XSM100_00622, SF241205XSM100_00889	SF241205XSM097_00748, SF241205XSM097_00753	SF241205XSM101_00743, SF241205XSM101_00748
OG0000015	HP	hypothetical protein, putative lipoprotein MG321	SF241205XSM009_00921, SF241205XSM009_00927	SF241205XSM067_00143, SF241205XSM067_00878	SF241205XSM033_00696, SF241205XSM033_00701	SF241205XSM069_00022, SF241205XSM069_00858	SF241205XSM051_00854, SF241205XSM051_00859	SF241205XSM062_00881, SF241205XSM062_00886	SF241205XSM059_00929, SF241205XSM059_00934	SF241205XSM071_00755, SF241205XSM071_00760	SF241205XSM072_00757, SF241205XSM072_00762	SF241205XSM010_00830, SF241205XSM010_00835	SF241205XSM063_00723, SF241205XSM063_00728	SF241205XSM061_00674, SF241205XSM061_00679	SF241205XSM052_00737, SF241205XSM052_00742	SF241205XSM055_00518, SF241205XSM055_00734	SF241205XSM056_00605	SF241205XSM082_00145, SF241205XSM082_00150	SF241205XSM049_00806	SF241205XSM007_00651, SF241205XSM007_00656	SF241205XSM073_00554, SF241205XSM073_00559	SF241205XSM011_00830, SF241205XSM011_00835	SF241205XSM083_00322, SF241205XSM083_00710	SF241205XSM001_00786, SF241205XSM001_00791	SF241205XSM074_00727, SF241205XSM074_00732	SF241205XSM084_00513, SF241205XSM084_00519	SF241205XSM085_00590, SF241205XSM085_00595	SF241205XSM075_00176, SF241205XSM075_00181	SF241205XSM076_00766, SF241205XSM076_00771	SF241205XSM077_00043	SF241205XSM078_00722, SF241205XSM078_00727	SF241205XSM012_00844, SF241205XSM012_00849	SF241205XSM079_00086, SF241205XSM079_00091	SF241205XSM080_00811, SF241205XSM080_00816	SF241205XSM081_00727, SF241205XSM081_00732	SF241205XSM086_00993	SF241205XSM091_00304, SF241205XSM091_00309	SF241205XSM087_00509, SF241205XSM087_00646	SF241205XSM092_00587, SF241205XSM092_00592	SF241205XSM093_00946, SF241205XSM093_00951	SF241205XSM088_00076	SF241205XSM089_00448, SF241205XSM089_00771	SF241205XSM090_00690, SF241205XSM090_00695	SF241205XSM094_00706, SF241205XSM094_00711	SF241205XSM095_00865, SF241205XSM095_00870	SF241205XSM096_00884, SF241205XSM096_00889	SF241205XSM100_00621, SF241205XSM100_00888	SF241205XSM097_00749, SF241205XSM097_00754	SF241205XSM101_00744, SF241205XSM101_00749
OG0000016	HP	putative lipoprotein MG321	SF241205XSM009_00919, SF241205XSM009_00925	SF241205XSM067_00145, SF241205XSM067_00876	SF241205XSM033_00694, SF241205XSM033_00699	SF241205XSM069_00020, SF241205XSM069_00860	SF241205XSM051_00856, SF241205XSM051_00861	SF241205XSM062_00879, SF241205XSM062_00884	SF241205XSM059_00931, SF241205XSM059_00936	SF241205XSM071_00753, SF241205XSM071_00758	SF241205XSM072_00755, SF241205XSM072_00760	SF241205XSM010_00828, SF241205XSM010_00833	SF241205XSM063_00725, SF241205XSM063_00730	SF241205XSM061_00672, SF241205XSM061_00677	SF241205XSM052_00735, SF241205XSM052_00740	SF241205XSM055_00516, SF241205XSM055_00736	SF241205XSM056_00603	SF241205XSM082_00143, SF241205XSM082_00148	SF241205XSM049_00804	SF241205XSM007_00653, SF241205XSM007_00658	SF241205XSM073_00556, SF241205XSM073_00561	SF241205XSM011_00828, SF241205XSM011_00833	SF241205XSM083_00320, SF241205XSM083_00712	SF241205XSM001_00788, SF241205XSM001_00793	SF241205XSM074_00729, SF241205XSM074_00734	SF241205XSM084_00511, SF241205XSM084_00517	SF241205XSM085_00588, SF241205XSM085_00593	SF241205XSM075_00174, SF241205XSM075_00179	SF241205XSM076_00768, SF241205XSM076_00773	SF241205XSM077_00045	SF241205XSM078_00720, SF241205XSM078_00725	SF241205XSM012_00842, SF241205XSM012_00847	SF241205XSM079_00084, SF241205XSM079_00089	SF241205XSM080_00809, SF241205XSM080_00814	SF241205XSM081_00729, SF241205XSM081_00734	SF241205XSM086_00991	SF241205XSM091_00306, SF241205XSM091_00311	SF241205XSM087_00511, SF241205XSM087_00648	SF241205XSM092_00589, SF241205XSM092_00594	SF241205XSM093_00944, SF241205XSM093_00949	SF241205XSM088_00074	SF241205XSM089_00446, SF241205XSM089_00769	SF241205XSM090_00688, SF241205XSM090_00693	SF241205XSM094_00704, SF241205XSM094_00709	SF241205XSM095_00863, SF241205XSM095_00868	SF241205XSM096_00882, SF241205XSM096_00887	SF241205XSM100_00623, SF241205XSM100_00890	SF241205XSM097_00747, SF241205XSM097_00752	SF241205XSM101_00742, SF241205XSM101_00747
OG0000017	HP	hypothetical protein	SF241205XSM009_01089	SF241205XSM067_00111	SF241205XSM033_00510, SF241205XSM033_00716	SF241205XSM069_01104	SF241205XSM051_01111	SF241205XSM062_00790, SF241205XSM062_00901	SF241205XSM059_00914	SF241205XSM071_00775	SF241205XSM072_00667, SF241205XSM072_00777	SF241205XSM010_01065	SF241205XSM063_00708	SF241205XSM061_00694	SF241205XSM052_00029	SF241205XSM055_00069	SF241205XSM056_00620	SF241205XSM082_00075, SF241205XSM082_00531	SF241205XSM049_00132	SF241205XSM007_00636	SF241205XSM073_01051	SF241205XSM011_00637, SF241205XSM011_01064	SF241205XSM083_00127	SF241205XSM001_00370, SF241205XSM001_00562	SF241205XSM074_00712	SF241205XSM084_00534	SF241205XSM085_00610	SF241205XSM075_00807	SF241205XSM076_01058	SF241205XSM077_00028	SF241205XSM078_00742	SF241205XSM012_00084, SF241205XSM012_00562	SF241205XSM079_00065	SF241205XSM080_00232, SF241205XSM080_00593	SF241205XSM081_00697, SF241205XSM081_01020	SF241205XSM086_01008	SF241205XSM091_01105	SF241205XSM087_00207	SF241205XSM092_00572	SF241205XSM093_00966	SF241205XSM088_01043	SF241205XSM089_00867	SF241205XSM090_01032	SF241205XSM094_00726	SF241205XSM095_00885	SF241205XSM096_00904	SF241205XSM100_00955	SF241205XSM097_01026	SF241205XSM101_00654, SF241205XSM101_00764
OG0000018	HP	hypothetical protein	SF241205XSM009_00443, SF241205XSM009_00519	SF241205XSM067_00879	SF241205XSM033_00623	SF241205XSM069_00647	SF241205XSM051_00496	SF241205XSM062_01113	SF241205XSM059_00072, SF241205XSM059_00447	SF241205XSM071_00011	SF241205XSM072_00385	SF241205XSM010_00439, SF241205XSM010_00919	SF241205XSM063_00899	SF241205XSM061_00302	SF241205XSM052_00665	SF241205XSM055_00807	SF241205XSM056_00282, SF241205XSM056_00821	SF241205XSM082_01050	SF241205XSM049_00179	SF241205XSM007_00308	SF241205XSM073_01111	SF241205XSM011_00354, SF241205XSM011_00852	SF241205XSM083_01010	SF241205XSM001_00362	SF241205XSM074_00384	SF241205XSM084_00309	SF241205XSM085_01103	SF241205XSM075_01110	SF241205XSM076_01115	SF241205XSM077_00444	SF241205XSM078_01111	SF241205XSM012_00366	SF241205XSM079_00131	SF241205XSM080_00443	SF241205XSM081_00275, SF241205XSM081_00896	SF241205XSM086_00517, SF241205XSM086_00767	SF241205XSM091_01109	SF241205XSM087_00102	SF241205XSM092_01117	SF241205XSM093_01071	SF241205XSM088_01109	SF241205XSM089_01064	SF241205XSM090_00150	SF241205XSM094_00334	SF241205XSM095_01116	SF241205XSM096_00932	SF241205XSM100_00002	SF241205XSM097_01112	SF241205XSM101_00261
OG0000019	HP	hypothetical protein	SF241205XSM009_00110	SF241205XSM067_00897	SF241205XSM033_00211	SF241205XSM069_00228	SF241205XSM051_00386	SF241205XSM062_00163	SF241205XSM059_00280	SF241205XSM071_00221	SF241205XSM072_00176	SF241205XSM010_00110	SF241205XSM063_00180	SF241205XSM061_00183	SF241205XSM052_00252	SF241205XSM055_00315	SF241205XSM056_00111, SF241205XSM056_00112	SF241205XSM082_00356	SF241205XSM049_00073, SF241205XSM049_00074	SF241205XSM007_00254	SF241205XSM073_00162	SF241205XSM011_00161	SF241205XSM083_00153	SF241205XSM001_00193	SF241205XSM074_00196	SF241205XSM084_00048	SF241205XSM085_00161	SF241205XSM075_00927	SF241205XSM076_00162	SF241205XSM077_00317, SF241205XSM077_00318	SF241205XSM078_00162	SF241205XSM012_00201	SF241205XSM079_00298	SF241205XSM080_01180	SF241205XSM081_00162	SF241205XSM086_00167, SF241205XSM086_00168	SF241205XSM091_00477	SF241205XSM087_00116	SF241205XSM092_00826	SF241205XSM093_00175	SF241205XSM088_00338, SF241205XSM088_00339	SF241205XSM089_00994	SF241205XSM090_00390	SF241205XSM094_00224	SF241205XSM095_00189	SF241205XSM096_00124	SF241205XSM100_00175	SF241205XSM097_00162	SF241205XSM101_00380
OG0000020	HP	hypothetical protein	SF241205XSM009_00084	SF241205XSM067_00923	SF241205XSM033_00237	SF241205XSM069_00255	SF241205XSM051_00412	SF241205XSM062_00189	SF241205XSM059_00254	SF241205XSM071_00195	SF241205XSM072_00202	SF241205XSM010_00084	SF241205XSM063_00206	SF241205XSM061_00209	SF241205XSM052_00278	SF241205XSM055_00289	SF241205XSM056_00084	SF241205XSM082_00990	SF241205XSM049_00824	SF241205XSM007_00280	SF241205XSM073_00188, SF241205XSM073_01106	SF241205XSM011_00187	SF241205XSM083_00554	SF241205XSM001_00167	SF241205XSM074_00222	SF241205XSM084_00772	SF241205XSM085_00187	SF241205XSM075_00849	SF241205XSM076_00188	SF241205XSM077_00345	SF241205XSM078_00188	SF241205XSM012_00175	SF241205XSM079_00324	SF241205XSM080_01068	SF241205XSM081_00188	SF241205XSM086_00195	SF241205XSM091_00291	SF241205XSM087_00878	SF241205XSM092_00994	SF241205XSM093_00201	SF241205XSM088_00718	SF241205XSM089_00560	SF241205XSM090_00774	SF241205XSM094_00250	SF241205XSM095_00163	SF241205XSM096_00098	SF241205XSM100_00160	SF241205XSM097_00188	SF241205XSM101_00354
OG0000021	HP	hypothetical protein	SF241205XSM009_00317	SF241205XSM067_00215	SF241205XSM033_00366	SF241205XSM069_00381	SF241205XSM051_00179	SF241205XSM062_00494	SF241205XSM059_00573	SF241205XSM071_00428	SF241205XSM072_00431	SF241205XSM010_00316	SF241205XSM063_00512	SF241205XSM061_00428	SF241205XSM052_00412	SF241205XSM055_00044	SF241205XSM056_01113	SF241205XSM082_00593	SF241205XSM049_00501	SF241205XSM007_00434	SF241205XSM073_00313	SF241205XSM011_00481	SF241205XSM083_00725	SF241205XSM001_00416	SF241205XSM074_00428	SF241205XSM084_00183	SF241205XSM085_00473	SF241205XSM075_00447	SF241205XSM076_00476	SF241205XSM077_00443	SF241205XSM078_00474	SF241205XSM012_00497	SF241205XSM079_00542	SF241205XSM080_00370, SF241205XSM080_00371	SF241205XSM081_00401	SF241205XSM086_00392, SF241205XSM086_00393	SF241205XSM091_00421	SF241205XSM087_00595	SF241205XSM092_00137	SF241205XSM093_00748	SF241205XSM088_00785	SF241205XSM089_00540	SF241205XSM090_00105	SF241205XSM094_00378	SF241205XSM095_00394	SF241205XSM096_00331	SF241205XSM100_00770	SF241205XSM097_00633	SF241205XSM101_00128
OG0000022	HP	hypothetical protein	SF241205XSM009_00293	SF241205XSM067_00191	SF241205XSM033_00342	SF241205XSM069_00357	SF241205XSM051_00203	SF241205XSM062_00518	SF241205XSM059_00597	SF241205XSM071_00404	SF241205XSM072_00407	SF241205XSM010_00292	SF241205XSM063_00536	SF241205XSM061_00452	SF241205XSM052_00388	SF241205XSM055_00068	SF241205XSM056_00992	SF241205XSM082_00569	SF241205XSM049_01085	SF241205XSM007_00458	SF241205XSM073_00289	SF241205XSM011_00505	SF241205XSM083_00016	SF241205XSM001_00392	SF241205XSM074_00404	SF241205XSM084_00159	SF241205XSM085_00497	SF241205XSM075_00471	SF241205XSM076_00500	SF241205XSM077_01047	SF241205XSM078_00498	SF241205XSM012_00521	SF241205XSM079_00566	SF241205XSM080_00346, SF241205XSM080_00395	SF241205XSM081_00425	SF241205XSM086_00362	SF241205XSM091_00445	SF241205XSM087_00619	SF241205XSM092_00113	SF241205XSM093_00724	SF241205XSM088_00455	SF241205XSM089_00072	SF241205XSM090_00895	SF241205XSM094_00354	SF241205XSM095_00370	SF241205XSM096_00307	SF241205XSM100_00913	SF241205XSM097_00657	SF241205XSM101_00104
OG0000023	HP	Mgp-operon protein 3	SF241205XSM009_00518	SF241205XSM067_01035	SF241205XSM033_01070	SF241205XSM069_01076	SF241205XSM051_01013	SF241205XSM062_01014	SF241205XSM059_00071	SF241205XSM071_00989	SF241205XSM072_01061	SF241205XSM010_00443, SF241205XSM010_00918	SF241205XSM063_00983	SF241205XSM061_00969	SF241205XSM052_00991	SF241205XSM055_00956	SF241205XSM056_00820	SF241205XSM082_00837	SF241205XSM049_00985	SF241205XSM007_01049	SF241205XSM073_00853	SF241205XSM011_00853	SF241205XSM083_00805, SF241205XSM083_00829	SF241205XSM001_01012	SF241205XSM074_01049	SF241205XSM084_01036	SF241205XSM085_00920	SF241205XSM075_01103	SF241205XSM076_00993	SF241205XSM077_00955	SF241205XSM078_00950	SF241205XSM012_01004	SF241205XSM079_00893	SF241205XSM080_00985	SF241205XSM081_00897	SF241205XSM086_00768	SF241205XSM091_01092	SF241205XSM087_00795	SF241205XSM092_00911	SF241205XSM093_00704	SF241205XSM088_01056	SF241205XSM089_00650	SF241205XSM090_00985	SF241205XSM094_01066	SF241205XSM095_00991	SF241205XSM096_01003	SF241205XSM100_01001	SF241205XSM097_00844	SF241205XSM101_01107
OG0000024	csdA_2, csdA_1, csdA	Cysteine desulfurase CsdA	SF241205XSM009_01113	SF241205XSM067_00159	SF241205XSM033_00040	SF241205XSM069_00047	SF241205XSM051_00041	SF241205XSM062_01101	SF241205XSM059_01112	SF241205XSM071_00001	SF241205XSM072_00006	SF241205XSM010_01103	SF241205XSM063_00004	SF241205XSM061_00076	SF241205XSM052_00067	SF241205XSM055_00493	SF241205XSM056_01095	SF241205XSM082_00395	SF241205XSM049_00350	SF241205XSM007_00079	SF241205XSM073_01094	SF241205XSM011_01106	SF241205XSM083_00591	SF241205XSM001_00072	SF241205XSM074_00024	SF241205XSM084_00131	SF241205XSM085_01085	SF241205XSM075_01080, SF241205XSM075_01082	SF241205XSM076_01103	SF241205XSM077_00144	SF241205XSM078_01099	SF241205XSM012_00073	SF241205XSM079_00119	SF241205XSM080_00456	SF241205XSM081_01109	SF241205XSM086_01115	SF241205XSM091_01052	SF241205XSM087_00641, SF241205XSM087_00642	SF241205XSM092_01104	SF241205XSM093_00001	SF241205XSM088_01095	SF241205XSM089_00766	SF241205XSM090_00882	SF241205XSM094_00053	SF241205XSM095_01104	SF241205XSM096_01106	SF241205XSM100_00803	SF241205XSM097_01098	SF241205XSM101_00079
OG0000025	btuD_1, btuD_3, btuD_4, HP, btuD_5, btuD_2	hypothetical protein, Vitamin B12 import ATP-binding protein BtuD	SF241205XSM009_00012	SF241205XSM067_00011	SF241205XSM033_00309	SF241205XSM069_00326	SF241205XSM051_00484	SF241205XSM062_00260	SF241205XSM059_00182	SF241205XSM071_00123	SF241205XSM072_00274	SF241205XSM010_00012	SF241205XSM063_00277	SF241205XSM061_00280	SF241205XSM052_00349	SF241205XSM055_00217	SF241205XSM056_00012	SF241205XSM082_00114	SF241205XSM049_00896	SF241205XSM007_00881	SF241205XSM073_00256	SF241205XSM011_00259	SF241205XSM083_00085	SF241205XSM001_00095	SF241205XSM074_00294	SF241205XSM084_00843	SF241205XSM085_00258	SF241205XSM075_00311	SF241205XSM076_00259	SF241205XSM077_00416	SF241205XSM078_00259	SF241205XSM012_00103	SF241205XSM079_00396	SF241205XSM080_00247	SF241205XSM081_00260	SF241205XSM086_00267	SF241205XSM091_00219	SF241205XSM087_00192	SF241205XSM092_00678	SF241205XSM093_00273	SF241205XSM088_00142	SF241205XSM089_00632	SF241205XSM090_00013	SF241205XSM094_00321	SF241205XSM095_00091	SF241205XSM096_00026	SF241205XSM100_00218	SF241205XSM097_00259	SF241205XSM101_00282
OG0000026	HP	hypothetical protein, putative protein	SF241205XSM009_00161	SF241205XSM067_00461	SF241205XSM033_00160	SF241205XSM069_00177	SF241205XSM051_00334	SF241205XSM062_00111	SF241205XSM059_00332	SF241205XSM071_00272	SF241205XSM072_00124	SF241205XSM010_00161	SF241205XSM063_00128	SF241205XSM061_00132	SF241205XSM052_00201	SF241205XSM055_00366	SF241205XSM056_00165	SF241205XSM082_00305	SF241205XSM049_00237	SF241205XSM007_00203	SF241205XSM073_00111	SF241205XSM011_00110	SF241205XSM083_00572	SF241205XSM001_00244	SF241205XSM074_00145	SF241205XSM084_00673	SF241205XSM085_00110	SF241205XSM075_00811	SF241205XSM076_00111	SF241205XSM077_00263	SF241205XSM078_00111	SF241205XSM012_00252	SF241205XSM079_00246	SF241205XSM080_01129	SF241205XSM081_00111	SF241205XSM086_00113	SF241205XSM091_00528	SF241205XSM087_01088	SF241205XSM092_00775	SF241205XSM093_00124	SF241205XSM088_00973	SF241205XSM089_00720	SF241205XSM090_00045	SF241205XSM094_00173	SF241205XSM095_00240	SF241205XSM096_00175	SF241205XSM100_00592	SF241205XSM097_00111	SF241205XSM101_00431
OG0000027	HP	hypothetical protein	SF241205XSM009_00222	SF241205XSM067_00400	SF241205XSM033_00099	SF241205XSM069_00116	SF241205XSM051_00273	SF241205XSM062_00050	SF241205XSM059_00393	SF241205XSM071_00333	SF241205XSM072_00063	SF241205XSM010_00222	SF241205XSM063_00067	SF241205XSM061_01089	SF241205XSM052_00140	SF241205XSM055_00426	SF241205XSM056_00226	SF241205XSM082_00244	SF241205XSM049_00298	SF241205XSM007_00142	SF241205XSM073_00050	SF241205XSM011_00050	SF241205XSM083_00493	SF241205XSM001_00305	SF241205XSM074_00084	SF241205XSM084_00612	SF241205XSM085_00049	SF241205XSM075_00682	SF241205XSM076_00050	SF241205XSM077_00202	SF241205XSM078_00050	SF241205XSM012_00312	SF241205XSM079_00185	SF241205XSM080_00106	SF241205XSM081_00050	SF241205XSM086_00052	SF241205XSM091_00612	SF241205XSM087_00984	SF241205XSM092_00043	SF241205XSM093_00063	SF241205XSM088_00948	SF241205XSM089_00824	SF241205XSM090_00326	SF241205XSM094_00112	SF241205XSM095_00301	SF241205XSM096_00236	SF241205XSM100_00393	SF241205XSM097_00050	SF241205XSM101_00491
OG0000028	HP	hypothetical protein	SF241205XSM009_00232	SF241205XSM067_00390	SF241205XSM033_00089	SF241205XSM069_00106	SF241205XSM051_00263	SF241205XSM062_00040	SF241205XSM059_00403	SF241205XSM071_00343	SF241205XSM072_00053	SF241205XSM010_00232	SF241205XSM063_00057	SF241205XSM061_01079	SF241205XSM052_00130	SF241205XSM055_00436	SF241205XSM056_00237	SF241205XSM082_00234	SF241205XSM049_00309	SF241205XSM007_00132	SF241205XSM073_00040	SF241205XSM011_00040	SF241205XSM083_00483	SF241205XSM001_00315	SF241205XSM074_00074	SF241205XSM084_00602	SF241205XSM085_00039	SF241205XSM075_00692	SF241205XSM076_00040	SF241205XSM077_00191	SF241205XSM078_00040	SF241205XSM012_00322	SF241205XSM079_00175	SF241205XSM080_00116	SF241205XSM081_00040	SF241205XSM086_00041	SF241205XSM091_00622	SF241205XSM087_00974	SF241205XSM092_00053	SF241205XSM093_00053	SF241205XSM088_00937	SF241205XSM089_00834	SF241205XSM090_00336	SF241205XSM094_00102	SF241205XSM095_00311	SF241205XSM096_00246	SF241205XSM100_00383	SF241205XSM097_00040	SF241205XSM101_00501
OG0000029	HP	hypothetical protein	SF241205XSM009_00233	SF241205XSM067_00389	SF241205XSM033_00088	SF241205XSM069_00105	SF241205XSM051_00262	SF241205XSM062_00039	SF241205XSM059_00404	SF241205XSM071_00344	SF241205XSM072_00052	SF241205XSM010_00233	SF241205XSM063_00056	SF241205XSM061_01078	SF241205XSM052_00129	SF241205XSM055_00437	SF241205XSM056_00238	SF241205XSM082_00233	SF241205XSM049_00310	SF241205XSM007_00131	SF241205XSM073_00039	SF241205XSM011_00039	SF241205XSM083_00482	SF241205XSM001_00316	SF241205XSM074_00073	SF241205XSM084_00601	SF241205XSM085_00038	SF241205XSM075_00693	SF241205XSM076_00039	SF241205XSM077_00190	SF241205XSM078_00039	SF241205XSM012_00323	SF241205XSM079_00174	SF241205XSM080_00117	SF241205XSM081_00039	SF241205XSM086_00040	SF241205XSM091_00623	SF241205XSM087_00973	SF241205XSM092_00054	SF241205XSM093_00052	SF241205XSM088_00936	SF241205XSM089_00835	SF241205XSM090_00337	SF241205XSM094_00101	SF241205XSM095_00312	SF241205XSM096_00247	SF241205XSM100_00382	SF241205XSM097_00039	SF241205XSM101_00502
OG0000030	HP	hypothetical protein	SF241205XSM009_00246	SF241205XSM067_00376	SF241205XSM033_00075	SF241205XSM069_00092	SF241205XSM051_00249	SF241205XSM062_00026	SF241205XSM059_00417	SF241205XSM071_00357	SF241205XSM072_00039	SF241205XSM010_00246	SF241205XSM063_00043	SF241205XSM061_01065	SF241205XSM052_00116	SF241205XSM055_00450	SF241205XSM056_00251	SF241205XSM082_00220	SF241205XSM049_00323	SF241205XSM007_00118	SF241205XSM073_00026	SF241205XSM011_00026	SF241205XSM083_00469	SF241205XSM001_00329	SF241205XSM074_00060	SF241205XSM084_00588	SF241205XSM085_00025	SF241205XSM075_00706	SF241205XSM076_00026	SF241205XSM077_00177	SF241205XSM078_00026	SF241205XSM012_00336	SF241205XSM079_00161	SF241205XSM080_00298, SF241205XSM080_00442	SF241205XSM081_00026	SF241205XSM086_00026	SF241205XSM091_00636	SF241205XSM087_00960	SF241205XSM092_00067	SF241205XSM093_00039	SF241205XSM088_00392	SF241205XSM089_00848	SF241205XSM090_01053	SF241205XSM094_00088	SF241205XSM095_00325	SF241205XSM096_00260	SF241205XSM100_00595	SF241205XSM097_00026	SF241205XSM101_00515
OG0000031	pyrH_1, pyrH, pyrH_2	Uridylate kinase	SF241205XSM009_00247	SF241205XSM067_00375	SF241205XSM033_00074	SF241205XSM069_00091	SF241205XSM051_00248	SF241205XSM062_00025	SF241205XSM059_00418	SF241205XSM071_00358	SF241205XSM072_00038	SF241205XSM010_00247	SF241205XSM063_00042	SF241205XSM061_01064	SF241205XSM052_00115	SF241205XSM055_00451	SF241205XSM056_00252	SF241205XSM082_00219	SF241205XSM049_00324	SF241205XSM007_00117	SF241205XSM073_00025	SF241205XSM011_00025	SF241205XSM083_00468	SF241205XSM001_00330	SF241205XSM074_00059	SF241205XSM084_00587	SF241205XSM085_00024	SF241205XSM075_00707	SF241205XSM076_00025	SF241205XSM077_00176	SF241205XSM078_00025	SF241205XSM012_00337	SF241205XSM079_00160	SF241205XSM080_00299, SF241205XSM080_00441	SF241205XSM081_00025	SF241205XSM086_00025	SF241205XSM091_00637	SF241205XSM087_00959	SF241205XSM092_00068	SF241205XSM093_00038	SF241205XSM088_00391	SF241205XSM089_00849	SF241205XSM090_01052	SF241205XSM094_00087	SF241205XSM095_00326	SF241205XSM096_00261	SF241205XSM100_00594	SF241205XSM097_00025	SF241205XSM101_00516
OG0000032	tsf, tsf_2, tsf_1	Elongation factor Ts	SF241205XSM009_00248	SF241205XSM067_00374	SF241205XSM033_00073	SF241205XSM069_00090	SF241205XSM051_00247	SF241205XSM062_00024	SF241205XSM059_00419	SF241205XSM071_00359	SF241205XSM072_00037	SF241205XSM010_00248	SF241205XSM063_00041	SF241205XSM061_01063	SF241205XSM052_00114	SF241205XSM055_00452	SF241205XSM056_00253	SF241205XSM082_00218	SF241205XSM049_00325	SF241205XSM007_00116	SF241205XSM073_00024	SF241205XSM011_00024	SF241205XSM083_00467	SF241205XSM001_00331	SF241205XSM074_00058	SF241205XSM084_00586	SF241205XSM085_00023	SF241205XSM075_00708	SF241205XSM076_00024	SF241205XSM077_00175	SF241205XSM078_00024	SF241205XSM012_00338	SF241205XSM079_00159	SF241205XSM080_00300, SF241205XSM080_00440	SF241205XSM081_00024	SF241205XSM086_00024	SF241205XSM091_00638	SF241205XSM087_00958	SF241205XSM092_00069	SF241205XSM093_00037	SF241205XSM088_00390	SF241205XSM089_00850	SF241205XSM090_01051	SF241205XSM094_00086	SF241205XSM095_00327	SF241205XSM096_00262	SF241205XSM100_00189	SF241205XSM097_00024	SF241205XSM101_00517
OG0000033	TSFM_1, TSFM_2, TSFM	Elongation factor Ts, mitochondrial	SF241205XSM009_00249	SF241205XSM067_00373	SF241205XSM033_00072	SF241205XSM069_00089	SF241205XSM051_00246	SF241205XSM062_00023	SF241205XSM059_00420	SF241205XSM071_00360	SF241205XSM072_00036	SF241205XSM010_00249	SF241205XSM063_00040	SF241205XSM061_01062	SF241205XSM052_00113	SF241205XSM055_00453	SF241205XSM056_00254	SF241205XSM082_00217	SF241205XSM049_00326	SF241205XSM007_00115	SF241205XSM073_00023	SF241205XSM011_00023	SF241205XSM083_00466	SF241205XSM001_00332	SF241205XSM074_00057	SF241205XSM084_00585	SF241205XSM085_00022	SF241205XSM075_00709	SF241205XSM076_00023	SF241205XSM077_00174	SF241205XSM078_00023	SF241205XSM012_00339	SF241205XSM079_00158	SF241205XSM080_00301, SF241205XSM080_00439	SF241205XSM081_00023	SF241205XSM086_00023	SF241205XSM091_00639	SF241205XSM087_00957	SF241205XSM092_00070	SF241205XSM093_00036	SF241205XSM088_00389	SF241205XSM089_00851	SF241205XSM090_01050	SF241205XSM094_00085	SF241205XSM095_00328	SF241205XSM096_00263	SF241205XSM100_00190	SF241205XSM097_00023	SF241205XSM101_00518
OG0000034	HP	hypothetical protein	SF241205XSM009_00250	SF241205XSM067_00372	SF241205XSM033_00071	SF241205XSM069_00088	SF241205XSM051_00245	SF241205XSM062_00022	SF241205XSM059_00421	SF241205XSM071_00361	SF241205XSM072_00035	SF241205XSM010_00250	SF241205XSM063_00039	SF241205XSM061_01061	SF241205XSM052_00112	SF241205XSM055_00454	SF241205XSM056_00255	SF241205XSM082_00216	SF241205XSM049_00327	SF241205XSM007_00114	SF241205XSM073_00022	SF241205XSM011_00022	SF241205XSM083_00465	SF241205XSM001_00333	SF241205XSM074_00056	SF241205XSM084_00584	SF241205XSM085_00021	SF241205XSM075_00710	SF241205XSM076_00022	SF241205XSM077_00173	SF241205XSM078_00022	SF241205XSM012_00340	SF241205XSM079_00157	SF241205XSM080_00302, SF241205XSM080_00438	SF241205XSM081_00022	SF241205XSM086_00022	SF241205XSM091_00640	SF241205XSM087_00956	SF241205XSM092_00071	SF241205XSM093_00035	SF241205XSM088_00388	SF241205XSM089_00852	SF241205XSM090_01049	SF241205XSM094_00084	SF241205XSM095_00329	SF241205XSM096_00264	SF241205XSM100_00191	SF241205XSM097_00022	SF241205XSM101_00519
OG0000035	HP	hypothetical protein	SF241205XSM009_00251	SF241205XSM067_00371	SF241205XSM033_00070	SF241205XSM069_00087	SF241205XSM051_00244	SF241205XSM062_00021	SF241205XSM059_00422	SF241205XSM071_00362	SF241205XSM072_00034	SF241205XSM010_00251	SF241205XSM063_00038	SF241205XSM061_01060	SF241205XSM052_00111	SF241205XSM055_00455	SF241205XSM056_00256	SF241205XSM082_00215	SF241205XSM049_00328	SF241205XSM007_00113	SF241205XSM073_00021	SF241205XSM011_00021	SF241205XSM083_00464	SF241205XSM001_00334	SF241205XSM074_00055	SF241205XSM084_00583	SF241205XSM085_00020	SF241205XSM075_00711	SF241205XSM076_00021	SF241205XSM077_00172	SF241205XSM078_00021	SF241205XSM012_00341	SF241205XSM079_00156	SF241205XSM080_00303, SF241205XSM080_00437	SF241205XSM081_00021	SF241205XSM086_00021	SF241205XSM091_00641	SF241205XSM087_00955	SF241205XSM092_00072	SF241205XSM093_00034	SF241205XSM088_00387	SF241205XSM089_00853	SF241205XSM090_01048	SF241205XSM094_00083	SF241205XSM095_00330	SF241205XSM096_00265	SF241205XSM100_00192	SF241205XSM097_00021	SF241205XSM101_00520
OG0000036	gpmI_2, gpmI_1, gpmI	2,3-bisphosphoglycerate-independent phosphoglycerate mutase	SF241205XSM009_00252	SF241205XSM067_00370	SF241205XSM033_00069	SF241205XSM069_00086	SF241205XSM051_00243	SF241205XSM062_00020	SF241205XSM059_00423	SF241205XSM071_00363	SF241205XSM072_00033	SF241205XSM010_00252	SF241205XSM063_00037	SF241205XSM061_01059	SF241205XSM052_00110	SF241205XSM055_00456	SF241205XSM056_00257	SF241205XSM082_00214	SF241205XSM049_00329	SF241205XSM007_00112	SF241205XSM073_00020	SF241205XSM011_00020	SF241205XSM083_00463	SF241205XSM001_00335	SF241205XSM074_00054	SF241205XSM084_00582	SF241205XSM085_00019	SF241205XSM075_00712	SF241205XSM076_00020	SF241205XSM077_00171	SF241205XSM078_00020	SF241205XSM012_00342	SF241205XSM079_00155	SF241205XSM080_00304, SF241205XSM080_00436	SF241205XSM081_00020	SF241205XSM086_00020	SF241205XSM091_00642	SF241205XSM087_00954	SF241205XSM092_00073	SF241205XSM093_00033	SF241205XSM088_00386	SF241205XSM089_00854	SF241205XSM090_01047	SF241205XSM094_00082	SF241205XSM095_00331	SF241205XSM096_00266	SF241205XSM100_00193	SF241205XSM097_00020	SF241205XSM101_00521
OG0000037	ptsI_6, ptsI_1, ptsI_3	Phosphoenolpyruvate-protein phosphotransferase	SF241205XSM009_00253	SF241205XSM067_00369	SF241205XSM033_00068	SF241205XSM069_00085	SF241205XSM051_00242	SF241205XSM062_00019	SF241205XSM059_00424	SF241205XSM071_00364	SF241205XSM072_00032	SF241205XSM010_00253	SF241205XSM063_00036	SF241205XSM061_01058	SF241205XSM052_00109	SF241205XSM055_00457	SF241205XSM056_00258	SF241205XSM082_00213	SF241205XSM049_00330	SF241205XSM007_00111	SF241205XSM073_00019	SF241205XSM011_00019	SF241205XSM083_00462	SF241205XSM001_00336	SF241205XSM074_00053	SF241205XSM084_00581	SF241205XSM085_00018	SF241205XSM075_00713	SF241205XSM076_00019	SF241205XSM077_00170	SF241205XSM078_00019	SF241205XSM012_00343	SF241205XSM079_00154	SF241205XSM080_00305, SF241205XSM080_00435	SF241205XSM081_00019	SF241205XSM086_00019	SF241205XSM091_00643	SF241205XSM087_00953	SF241205XSM092_00074	SF241205XSM093_00032	SF241205XSM088_00385	SF241205XSM089_00855	SF241205XSM090_01046	SF241205XSM094_00081	SF241205XSM095_00332	SF241205XSM096_00267	SF241205XSM100_00194	SF241205XSM097_00019	SF241205XSM101_00522
OG0000038	ptsI_5, ptsI_2	Phosphoenolpyruvate-protein phosphotransferase	SF241205XSM009_00254	SF241205XSM067_00368	SF241205XSM033_00067	SF241205XSM069_00084	SF241205XSM051_00241	SF241205XSM062_00018	SF241205XSM059_00425	SF241205XSM071_00365	SF241205XSM072_00031	SF241205XSM010_00254	SF241205XSM063_00035	SF241205XSM061_01057	SF241205XSM052_00108	SF241205XSM055_00458	SF241205XSM056_00259	SF241205XSM082_00212	SF241205XSM049_00331	SF241205XSM007_00110	SF241205XSM073_00018	SF241205XSM011_00018	SF241205XSM083_00461	SF241205XSM001_00337	SF241205XSM074_00052	SF241205XSM084_00580	SF241205XSM085_00017	SF241205XSM075_00714	SF241205XSM076_00018	SF241205XSM077_00169	SF241205XSM078_00018	SF241205XSM012_00344	SF241205XSM079_00153	SF241205XSM080_00306, SF241205XSM080_00434	SF241205XSM081_00018	SF241205XSM086_00018	SF241205XSM091_00644	SF241205XSM087_00952	SF241205XSM092_00075	SF241205XSM093_00031	SF241205XSM088_00384	SF241205XSM089_00856	SF241205XSM090_01045	SF241205XSM094_00080	SF241205XSM095_00333	SF241205XSM096_00268	SF241205XSM100_00195	SF241205XSM097_00018	SF241205XSM101_00523
OG0000039	ptsI_1, ptsI_4, ptsI_3	Phosphoenolpyruvate-protein phosphotransferase	SF241205XSM009_00255	SF241205XSM067_00367	SF241205XSM033_00066	SF241205XSM069_00083	SF241205XSM051_00240	SF241205XSM062_00017	SF241205XSM059_00426	SF241205XSM071_00366	SF241205XSM072_00030	SF241205XSM010_00255	SF241205XSM063_00034	SF241205XSM061_01056	SF241205XSM052_00107	SF241205XSM055_00459	SF241205XSM056_00260	SF241205XSM082_00211	SF241205XSM049_00332	SF241205XSM007_00109	SF241205XSM073_00017	SF241205XSM011_00017	SF241205XSM083_00460	SF241205XSM001_00338	SF241205XSM074_00051	SF241205XSM084_00579	SF241205XSM085_00016	SF241205XSM075_00715	SF241205XSM076_00017	SF241205XSM077_00168	SF241205XSM078_00017	SF241205XSM012_00345	SF241205XSM079_00152	SF241205XSM080_00307, SF241205XSM080_00433	SF241205XSM081_00017	SF241205XSM086_00017	SF241205XSM091_00645	SF241205XSM087_00951	SF241205XSM092_00076	SF241205XSM093_00030	SF241205XSM088_00383	SF241205XSM089_00857	SF241205XSM090_01044	SF241205XSM094_00079	SF241205XSM095_00334	SF241205XSM096_00269	SF241205XSM100_00196	SF241205XSM097_00017	SF241205XSM101_00524
OG0000040	HP	hypothetical protein	SF241205XSM009_00256	SF241205XSM067_00366	SF241205XSM033_00065	SF241205XSM069_00082	SF241205XSM051_00239	SF241205XSM062_00016	SF241205XSM059_00427	SF241205XSM071_00367	SF241205XSM072_00029	SF241205XSM010_00256	SF241205XSM063_00033	SF241205XSM061_01055	SF241205XSM052_00106	SF241205XSM055_00460	SF241205XSM056_00261	SF241205XSM082_00210	SF241205XSM049_00333	SF241205XSM007_00108	SF241205XSM073_00016	SF241205XSM011_00016	SF241205XSM083_00459	SF241205XSM001_00339	SF241205XSM074_00050	SF241205XSM084_00578	SF241205XSM085_00015	SF241205XSM075_00716	SF241205XSM076_00016	SF241205XSM077_00167	SF241205XSM078_00016	SF241205XSM012_00346	SF241205XSM079_00151	SF241205XSM080_00308, SF241205XSM080_00432	SF241205XSM081_00016	SF241205XSM086_00016	SF241205XSM091_00646	SF241205XSM087_00950	SF241205XSM092_00077	SF241205XSM093_00029	SF241205XSM088_00382	SF241205XSM089_00858	SF241205XSM090_01043	SF241205XSM094_00078	SF241205XSM095_00335	SF241205XSM096_00270	SF241205XSM100_00197	SF241205XSM097_00016	SF241205XSM101_00525
OG0000041	HP	Hydroperoxide reductase	SF241205XSM009_00257	SF241205XSM067_00365	SF241205XSM033_00064	SF241205XSM069_00081	SF241205XSM051_00238	SF241205XSM062_00015	SF241205XSM059_00428	SF241205XSM071_00368	SF241205XSM072_00028	SF241205XSM010_00257	SF241205XSM063_00032	SF241205XSM061_01054	SF241205XSM052_00105	SF241205XSM055_00461	SF241205XSM056_00262	SF241205XSM082_00209	SF241205XSM049_00334	SF241205XSM007_00107	SF241205XSM073_00015	SF241205XSM011_00015	SF241205XSM083_00458	SF241205XSM001_00340	SF241205XSM074_00049	SF241205XSM084_00577	SF241205XSM085_00014	SF241205XSM075_00992	SF241205XSM076_00015	SF241205XSM077_00166	SF241205XSM078_00015	SF241205XSM012_00347	SF241205XSM079_00150	SF241205XSM080_00309, SF241205XSM080_00431	SF241205XSM081_00015	SF241205XSM086_00015	SF241205XSM091_00647	SF241205XSM087_00949	SF241205XSM092_00078	SF241205XSM093_00028	SF241205XSM088_00381	SF241205XSM089_00859	SF241205XSM090_01042	SF241205XSM094_00077	SF241205XSM095_00336	SF241205XSM096_00271	SF241205XSM100_00198	SF241205XSM097_00015	SF241205XSM101_00526
OG0000042	HP	hypothetical protein	SF241205XSM009_00258	SF241205XSM067_00364	SF241205XSM033_00063	SF241205XSM069_00080	SF241205XSM051_00237	SF241205XSM062_00014	SF241205XSM059_00429	SF241205XSM071_00369	SF241205XSM072_00027	SF241205XSM010_00258	SF241205XSM063_00031	SF241205XSM061_01053	SF241205XSM052_00104	SF241205XSM055_00462	SF241205XSM056_00263	SF241205XSM082_00208	SF241205XSM049_00335	SF241205XSM007_00106	SF241205XSM073_00014	SF241205XSM011_00014	SF241205XSM083_00457	SF241205XSM001_00341	SF241205XSM074_00048	SF241205XSM084_00576	SF241205XSM085_00013	SF241205XSM075_00991	SF241205XSM076_00014	SF241205XSM077_00165	SF241205XSM078_00014	SF241205XSM012_00348	SF241205XSM079_00149	SF241205XSM080_00310, SF241205XSM080_00430	SF241205XSM081_00014	SF241205XSM086_00014	SF241205XSM091_00648	SF241205XSM087_00948	SF241205XSM092_00079	SF241205XSM093_00027	SF241205XSM088_00380	SF241205XSM089_00860	SF241205XSM090_01041	SF241205XSM094_00076	SF241205XSM095_00337	SF241205XSM096_00272	SF241205XSM100_00199	SF241205XSM097_00014	SF241205XSM101_00527
OG0000043	dbpA_1, dbpA, dbpA_2	ATP-dependent RNA helicase DbpA	SF241205XSM009_00259	SF241205XSM067_00363	SF241205XSM033_00062	SF241205XSM069_00079	SF241205XSM051_00236	SF241205XSM062_00013	SF241205XSM059_00430	SF241205XSM071_00370	SF241205XSM072_00026	SF241205XSM010_00259	SF241205XSM063_00030	SF241205XSM061_01052	SF241205XSM052_00103	SF241205XSM055_00463	SF241205XSM056_00264	SF241205XSM082_00207	SF241205XSM049_00336	SF241205XSM007_00105	SF241205XSM073_00013	SF241205XSM011_00013	SF241205XSM083_00456	SF241205XSM001_00342	SF241205XSM074_00047	SF241205XSM084_00575	SF241205XSM085_00012	SF241205XSM075_00990	SF241205XSM076_00013	SF241205XSM077_00164	SF241205XSM078_00013	SF241205XSM012_00349	SF241205XSM079_00148	SF241205XSM080_00311, SF241205XSM080_00429	SF241205XSM081_00013	SF241205XSM086_00013	SF241205XSM091_00649	SF241205XSM087_00947	SF241205XSM092_00080	SF241205XSM093_00026	SF241205XSM088_00379	SF241205XSM089_00861	SF241205XSM090_01040	SF241205XSM094_00075	SF241205XSM095_00338	SF241205XSM096_00273	SF241205XSM100_00200	SF241205XSM097_00013	SF241205XSM101_00528
OG0000044	rpsO, rpsO_2, rpsO_1	30S ribosomal protein S15	SF241205XSM009_00261	SF241205XSM067_00361	SF241205XSM033_00060	SF241205XSM069_00077	SF241205XSM051_00234	SF241205XSM062_00011	SF241205XSM059_00432	SF241205XSM071_00372	SF241205XSM072_00024	SF241205XSM010_00261	SF241205XSM063_00028	SF241205XSM061_01050	SF241205XSM052_00101	SF241205XSM055_00465	SF241205XSM056_00266	SF241205XSM082_00205	SF241205XSM049_00338	SF241205XSM007_00103	SF241205XSM073_00011	SF241205XSM011_00011	SF241205XSM083_00454	SF241205XSM001_00344	SF241205XSM074_00045	SF241205XSM084_00573	SF241205XSM085_00010	SF241205XSM075_00988	SF241205XSM076_00011	SF241205XSM077_00162	SF241205XSM078_00011	SF241205XSM012_00351	SF241205XSM079_00146	SF241205XSM080_00313, SF241205XSM080_00427	SF241205XSM081_00011	SF241205XSM086_00011	SF241205XSM091_00651	SF241205XSM087_00945	SF241205XSM092_00082	SF241205XSM093_00024	SF241205XSM088_00377	SF241205XSM089_00863	SF241205XSM090_01038	SF241205XSM094_00073	SF241205XSM095_00340	SF241205XSM096_00275	SF241205XSM100_00202	SF241205XSM097_00011	SF241205XSM101_00530
OG0000045	rnj1, rnj1_1, rnjB, rnj1_2	Ribonuclease J2, Ribonuclease J 1	SF241205XSM009_00262	SF241205XSM067_00360	SF241205XSM033_00059	SF241205XSM069_00076	SF241205XSM051_00233	SF241205XSM062_00010	SF241205XSM059_00433	SF241205XSM071_00373	SF241205XSM072_00023	SF241205XSM010_00262	SF241205XSM063_00027	SF241205XSM061_01049	SF241205XSM052_00100	SF241205XSM055_00466	SF241205XSM056_00267	SF241205XSM082_00204	SF241205XSM049_00339	SF241205XSM007_00102	SF241205XSM073_00010	SF241205XSM011_00010	SF241205XSM083_00453	SF241205XSM001_00345	SF241205XSM074_00044	SF241205XSM084_00572	SF241205XSM085_00009	SF241205XSM075_00987	SF241205XSM076_00010	SF241205XSM077_00161	SF241205XSM078_00010	SF241205XSM012_00352	SF241205XSM079_00145	SF241205XSM080_00314, SF241205XSM080_00426	SF241205XSM081_00010	SF241205XSM086_00010	SF241205XSM091_00652	SF241205XSM087_00944	SF241205XSM092_00083	SF241205XSM093_00023	SF241205XSM088_00376	SF241205XSM089_00864	SF241205XSM090_01037	SF241205XSM094_00072	SF241205XSM095_00341	SF241205XSM096_00276	SF241205XSM100_00203	SF241205XSM097_00010	SF241205XSM101_00531
OG0000046	HP	hypothetical protein	SF241205XSM009_00263	SF241205XSM067_00359	SF241205XSM033_00058	SF241205XSM069_00075	SF241205XSM051_00232	SF241205XSM062_00009	SF241205XSM059_00434	SF241205XSM071_00374	SF241205XSM072_00022	SF241205XSM010_00263	SF241205XSM063_00026	SF241205XSM061_01048	SF241205XSM052_00099	SF241205XSM055_00467	SF241205XSM056_00268	SF241205XSM082_00203	SF241205XSM049_00340	SF241205XSM007_00101	SF241205XSM073_00009	SF241205XSM011_00009	SF241205XSM083_00452	SF241205XSM001_00346	SF241205XSM074_00043	SF241205XSM084_00571	SF241205XSM085_00008	SF241205XSM075_00986	SF241205XSM076_00009	SF241205XSM077_00160	SF241205XSM078_00009	SF241205XSM012_00353	SF241205XSM079_00144	SF241205XSM080_00315, SF241205XSM080_00425	SF241205XSM081_00009	SF241205XSM086_00009	SF241205XSM091_00653	SF241205XSM087_00943	SF241205XSM092_00084	SF241205XSM093_00022	SF241205XSM088_00375	SF241205XSM089_00644	SF241205XSM090_01036	SF241205XSM094_00071	SF241205XSM095_00342	SF241205XSM096_00277	SF241205XSM100_00204	SF241205XSM097_00009	SF241205XSM101_00532
OG0000047	HP	hypothetical protein	SF241205XSM009_00264	SF241205XSM067_00358	SF241205XSM033_00057	SF241205XSM069_00074	SF241205XSM051_00231	SF241205XSM062_00008	SF241205XSM059_00435	SF241205XSM071_00375	SF241205XSM072_00021	SF241205XSM010_00264	SF241205XSM063_00025	SF241205XSM061_01047	SF241205XSM052_00098	SF241205XSM055_00468	SF241205XSM056_00269	SF241205XSM082_00202	SF241205XSM049_00341	SF241205XSM007_00100	SF241205XSM073_00008	SF241205XSM011_00008	SF241205XSM083_00451	SF241205XSM001_00347	SF241205XSM074_00042	SF241205XSM084_00570	SF241205XSM085_00007	SF241205XSM075_00985	SF241205XSM076_00008	SF241205XSM077_00159	SF241205XSM078_00008	SF241205XSM012_00354	SF241205XSM079_00143	SF241205XSM080_00316, SF241205XSM080_00424	SF241205XSM081_00008	SF241205XSM086_00008	SF241205XSM091_00654	SF241205XSM087_00942	SF241205XSM092_00085	SF241205XSM093_00021	SF241205XSM088_00374	SF241205XSM089_00645	SF241205XSM090_01035	SF241205XSM094_00070	SF241205XSM095_00343	SF241205XSM096_00278	SF241205XSM100_00205	SF241205XSM097_00008	SF241205XSM101_00533
OG0000048	uvrA_2, uvrA, uvrA_1	UvrABC system protein A	SF241205XSM009_00267	SF241205XSM067_00355	SF241205XSM033_00054	SF241205XSM069_00072	SF241205XSM051_00228	SF241205XSM062_00005	SF241205XSM059_00438	SF241205XSM071_00378	SF241205XSM072_00018	SF241205XSM010_00266	SF241205XSM063_00022	SF241205XSM061_01044	SF241205XSM052_00095	SF241205XSM055_00471	SF241205XSM056_00272	SF241205XSM082_00199	SF241205XSM049_00344	SF241205XSM007_00097	SF241205XSM073_00005	SF241205XSM011_00005	SF241205XSM083_00698	SF241205XSM001_00350	SF241205XSM074_00039	SF241205XSM084_00567	SF241205XSM085_00005	SF241205XSM075_00983	SF241205XSM076_00005	SF241205XSM077_00157	SF241205XSM078_00005	SF241205XSM012_00357	SF241205XSM079_00140	SF241205XSM080_00319, SF241205XSM080_00421	SF241205XSM081_00005	SF241205XSM086_00006	SF241205XSM091_00656	SF241205XSM087_00939	SF241205XSM092_00087	SF241205XSM093_00018	SF241205XSM088_00371	SF241205XSM089_00648	SF241205XSM090_00750	SF241205XSM094_00067	SF241205XSM095_00346	SF241205XSM096_00281	SF241205XSM100_00699	SF241205XSM097_00005	SF241205XSM101_00536
OG0000049	ruvB_1, HP, ruvB_3, ruvB_2	hypothetical protein, Holliday junction ATP-dependent DNA helicase RuvB	SF241205XSM009_00268	SF241205XSM067_00354	SF241205XSM033_00053	SF241205XSM069_00071	SF241205XSM051_00227	SF241205XSM062_00004	SF241205XSM059_00439	SF241205XSM071_00379	SF241205XSM072_00017	SF241205XSM010_00267	SF241205XSM063_00021	SF241205XSM061_01043	SF241205XSM052_00094	SF241205XSM055_00472	SF241205XSM056_00273	SF241205XSM082_00198	SF241205XSM049_00345	SF241205XSM007_00096	SF241205XSM073_00004	SF241205XSM011_00004	SF241205XSM083_00718	SF241205XSM001_00351	SF241205XSM074_00038	SF241205XSM084_00566	SF241205XSM085_00004	SF241205XSM075_00982	SF241205XSM076_00004	SF241205XSM077_00156	SF241205XSM078_00004	SF241205XSM012_00358	SF241205XSM079_00139	SF241205XSM080_00320, SF241205XSM080_00420	SF241205XSM081_00004	SF241205XSM086_00005	SF241205XSM091_00657	SF241205XSM087_00938	SF241205XSM092_00088	SF241205XSM093_00017	SF241205XSM088_00370	SF241205XSM089_00783	SF241205XSM090_00749	SF241205XSM094_00066	SF241205XSM095_00347	SF241205XSM096_00282	SF241205XSM100_00700	SF241205XSM097_00004	SF241205XSM101_00537
OG0000050	rplM_2, rplM, rplM_1	50S ribosomal protein L13	SF241205XSM009_00269	SF241205XSM067_00353	SF241205XSM033_00052	SF241205XSM069_00070	SF241205XSM051_00226	SF241205XSM062_00003	SF241205XSM059_00440	SF241205XSM071_00380	SF241205XSM072_00016	SF241205XSM010_00268	SF241205XSM063_00020	SF241205XSM061_01042	SF241205XSM052_00093	SF241205XSM055_00473	SF241205XSM056_00274	SF241205XSM082_00197	SF241205XSM049_00346	SF241205XSM007_00095	SF241205XSM073_00003	SF241205XSM011_00003	SF241205XSM083_00717	SF241205XSM001_00352	SF241205XSM074_00037	SF241205XSM084_00565	SF241205XSM085_00003	SF241205XSM075_00981	SF241205XSM076_00003	SF241205XSM077_00155	SF241205XSM078_00003	SF241205XSM012_00359	SF241205XSM079_00138	SF241205XSM080_00321, SF241205XSM080_00419	SF241205XSM081_00003	SF241205XSM086_00004	SF241205XSM091_00658	SF241205XSM087_00937	SF241205XSM092_00089	SF241205XSM093_00016	SF241205XSM088_00369	SF241205XSM089_00782	SF241205XSM090_00748	SF241205XSM094_00065	SF241205XSM095_00348	SF241205XSM096_00283	SF241205XSM100_00701	SF241205XSM097_00003	SF241205XSM101_00538
OG0000051	HP	hypothetical protein	SF241205XSM009_00271	SF241205XSM067_00351	SF241205XSM033_00050	SF241205XSM069_00068	SF241205XSM051_00224	SF241205XSM062_00001	SF241205XSM059_00442	SF241205XSM071_00382	SF241205XSM072_00014	SF241205XSM010_00270	SF241205XSM063_00018	SF241205XSM061_01040	SF241205XSM052_00091	SF241205XSM055_00475	SF241205XSM056_00276	SF241205XSM082_00195	SF241205XSM049_00348	SF241205XSM007_00093	SF241205XSM073_00001	SF241205XSM011_00001	SF241205XSM083_00715	SF241205XSM001_00354	SF241205XSM074_00035	SF241205XSM084_00563	SF241205XSM085_00001	SF241205XSM075_00979	SF241205XSM076_00001	SF241205XSM077_00153	SF241205XSM078_00001	SF241205XSM012_00361	SF241205XSM079_00136	SF241205XSM080_00323, SF241205XSM080_00417	SF241205XSM081_00001	SF241205XSM086_00002	SF241205XSM091_00660	SF241205XSM087_00935	SF241205XSM092_00091	SF241205XSM093_00014	SF241205XSM088_00367	SF241205XSM089_00780	SF241205XSM090_00746	SF241205XSM094_00063	SF241205XSM095_00350	SF241205XSM096_00285	SF241205XSM100_00703	SF241205XSM097_00001	SF241205XSM101_00540
OG0000052	HP	hypothetical protein	SF241205XSM009_00274	SF241205XSM067_00172	SF241205XSM033_00323	SF241205XSM069_00338	SF241205XSM051_00221	SF241205XSM062_00536	SF241205XSM059_00615	SF241205XSM071_00385	SF241205XSM072_00388	SF241205XSM010_00272	SF241205XSM063_00554	SF241205XSM061_00470	SF241205XSM052_00369	SF241205XSM055_00158	SF241205XSM056_00972	SF241205XSM082_00551	SF241205XSM049_01104	SF241205XSM007_00476	SF241205XSM073_00271	SF241205XSM011_00523	SF241205XSM083_00034	SF241205XSM001_00373	SF241205XSM074_00385	SF241205XSM084_00141	SF241205XSM085_00515	SF241205XSM075_00489	SF241205XSM076_00519	SF241205XSM077_01027	SF241205XSM078_00516	SF241205XSM012_00539	SF241205XSM079_00584	SF241205XSM080_00326, SF241205XSM080_00414	SF241205XSM081_00443	SF241205XSM086_00342	SF241205XSM091_00463	SF241205XSM087_00637	SF241205XSM092_00094	SF241205XSM093_00705	SF241205XSM088_00435	SF241205XSM089_00090	SF241205XSM090_00913	SF241205XSM094_00335	SF241205XSM095_00351	SF241205XSM096_00288	SF241205XSM100_00931	SF241205XSM097_00675	SF241205XSM101_00085
OG0000053	HP	hypothetical protein	SF241205XSM009_00275	SF241205XSM067_00173	SF241205XSM033_00324	SF241205XSM069_00339	SF241205XSM051_00220	SF241205XSM062_00535	SF241205XSM059_00614	SF241205XSM071_00386	SF241205XSM072_00389	SF241205XSM010_00273	SF241205XSM063_00553	SF241205XSM061_00469	SF241205XSM052_00370	SF241205XSM055_00159	SF241205XSM056_00973	SF241205XSM082_00552	SF241205XSM049_01103	SF241205XSM007_00475	SF241205XSM073_00272	SF241205XSM011_00522	SF241205XSM083_00033	SF241205XSM001_00374	SF241205XSM074_00386	SF241205XSM084_00142	SF241205XSM085_00514	SF241205XSM075_00488	SF241205XSM076_00518	SF241205XSM077_01028	SF241205XSM078_00515	SF241205XSM012_00538	SF241205XSM079_00583	SF241205XSM080_00327, SF241205XSM080_00413	SF241205XSM081_00442	SF241205XSM086_00343	SF241205XSM091_00462	SF241205XSM087_00636	SF241205XSM092_00095	SF241205XSM093_00706	SF241205XSM088_00436	SF241205XSM089_00089	SF241205XSM090_00912	SF241205XSM094_00336	SF241205XSM095_00352	SF241205XSM096_00289	SF241205XSM100_00930	SF241205XSM097_00674	SF241205XSM101_00086
OG0000054	HP	hypothetical protein	SF241205XSM009_00277	SF241205XSM067_00175	SF241205XSM033_00326	SF241205XSM069_00341	SF241205XSM051_00218	SF241205XSM062_00533	SF241205XSM059_00612	SF241205XSM071_00388	SF241205XSM072_00391	SF241205XSM010_00275	SF241205XSM063_00551	SF241205XSM061_00467	SF241205XSM052_00372	SF241205XSM055_00161	SF241205XSM056_00975	SF241205XSM082_00553	SF241205XSM049_01101	SF241205XSM007_00473	SF241205XSM073_00273	SF241205XSM011_00520	SF241205XSM083_00031	SF241205XSM001_00376	SF241205XSM074_00388	SF241205XSM084_00143	SF241205XSM085_00512	SF241205XSM075_00486	SF241205XSM076_00516	SF241205XSM077_01030	SF241205XSM078_00513	SF241205XSM012_00536	SF241205XSM079_00581	SF241205XSM080_00329, SF241205XSM080_00411	SF241205XSM081_00440	SF241205XSM086_00345	SF241205XSM091_00460	SF241205XSM087_00634	SF241205XSM092_00097	SF241205XSM093_00708	SF241205XSM088_00438	SF241205XSM089_00087	SF241205XSM090_00910	SF241205XSM094_00338	SF241205XSM095_00354	SF241205XSM096_00291	SF241205XSM100_00928	SF241205XSM097_00672	SF241205XSM101_00088
OG0000055	HP	hypothetical protein	SF241205XSM009_00279	SF241205XSM067_00177	SF241205XSM033_00328	SF241205XSM069_00343	SF241205XSM051_00216	SF241205XSM062_00531	SF241205XSM059_00610	SF241205XSM071_00390	SF241205XSM072_00393	SF241205XSM010_00278	SF241205XSM063_00549	SF241205XSM061_00465	SF241205XSM052_00374	SF241205XSM055_00163	SF241205XSM056_00978	SF241205XSM082_00555	SF241205XSM049_01098	SF241205XSM007_00471	SF241205XSM073_00275	SF241205XSM011_00518	SF241205XSM083_00029	SF241205XSM001_00378	SF241205XSM074_00390	SF241205XSM084_00145	SF241205XSM085_00510	SF241205XSM075_00484	SF241205XSM076_00513	SF241205XSM077_01033	SF241205XSM078_00511	SF241205XSM012_00534	SF241205XSM079_00579	SF241205XSM080_00332, SF241205XSM080_00408	SF241205XSM081_00438	SF241205XSM086_00348	SF241205XSM091_00458	SF241205XSM087_00632	SF241205XSM092_00099	SF241205XSM093_00710	SF241205XSM088_00441	SF241205XSM089_00085	SF241205XSM090_00908	SF241205XSM094_00340	SF241205XSM095_00356	SF241205XSM096_00293	SF241205XSM100_00926	SF241205XSM097_00670	SF241205XSM101_00090
OG0000056	HP	hypothetical protein	SF241205XSM009_00280	SF241205XSM067_00178	SF241205XSM033_00329	SF241205XSM069_00344	SF241205XSM051_00215	SF241205XSM062_00530	SF241205XSM059_00609	SF241205XSM071_00391	SF241205XSM072_00394	SF241205XSM010_00279	SF241205XSM063_00548	SF241205XSM061_00464	SF241205XSM052_00375	SF241205XSM055_00164	SF241205XSM056_00979	SF241205XSM082_00556	SF241205XSM049_01097	SF241205XSM007_00470	SF241205XSM073_00276	SF241205XSM011_00517	SF241205XSM083_00028	SF241205XSM001_00379	SF241205XSM074_00391	SF241205XSM084_00146	SF241205XSM085_00509	SF241205XSM075_00483	SF241205XSM076_00512	SF241205XSM077_01034	SF241205XSM078_00510	SF241205XSM012_00533	SF241205XSM079_00578	SF241205XSM080_00333, SF241205XSM080_00407	SF241205XSM081_00437	SF241205XSM086_00349	SF241205XSM091_00457	SF241205XSM087_00631	SF241205XSM092_00100	SF241205XSM093_00711	SF241205XSM088_00442	SF241205XSM089_00084	SF241205XSM090_00907	SF241205XSM094_00341	SF241205XSM095_00357	SF241205XSM096_00294	SF241205XSM100_00925	SF241205XSM097_00669	SF241205XSM101_00091
OG0000057	HP	hypothetical protein	SF241205XSM009_00281	SF241205XSM067_00179	SF241205XSM033_00330	SF241205XSM069_00345	SF241205XSM051_00214	SF241205XSM062_00529	SF241205XSM059_00608	SF241205XSM071_00392	SF241205XSM072_00395	SF241205XSM010_00280	SF241205XSM063_00547	SF241205XSM061_00463	SF241205XSM052_00376	SF241205XSM055_00165	SF241205XSM056_00980	SF241205XSM082_00557	SF241205XSM049_01096	SF241205XSM007_00469	SF241205XSM073_00277	SF241205XSM011_00516	SF241205XSM083_00027	SF241205XSM001_00380	SF241205XSM074_00392	SF241205XSM084_00147	SF241205XSM085_00508	SF241205XSM075_00482	SF241205XSM076_00511	SF241205XSM077_01035	SF241205XSM078_00509	SF241205XSM012_00532	SF241205XSM079_00577	SF241205XSM080_00334, SF241205XSM080_00406	SF241205XSM081_00436	SF241205XSM086_00350	SF241205XSM091_00456	SF241205XSM087_00630	SF241205XSM092_00101	SF241205XSM093_00712	SF241205XSM088_00443	SF241205XSM089_00083	SF241205XSM090_00906	SF241205XSM094_00342	SF241205XSM095_00358	SF241205XSM096_00295	SF241205XSM100_00924	SF241205XSM097_00668	SF241205XSM101_00092
OG0000058	HP	hypothetical protein	SF241205XSM009_00282	SF241205XSM067_00180	SF241205XSM033_00331	SF241205XSM069_00346	SF241205XSM051_00213	SF241205XSM062_00528	SF241205XSM059_00607	SF241205XSM071_00393	SF241205XSM072_00396	SF241205XSM010_00281	SF241205XSM063_00546	SF241205XSM061_00462	SF241205XSM052_00377	SF241205XSM055_00166	SF241205XSM056_00981	SF241205XSM082_00558	SF241205XSM049_01095	SF241205XSM007_00468	SF241205XSM073_00278	SF241205XSM011_00515	SF241205XSM083_00026	SF241205XSM001_00381	SF241205XSM074_00393	SF241205XSM084_00148	SF241205XSM085_00507	SF241205XSM075_00481	SF241205XSM076_00510	SF241205XSM077_01036	SF241205XSM078_00508	SF241205XSM012_00531	SF241205XSM079_00576	SF241205XSM080_00335, SF241205XSM080_00405	SF241205XSM081_00435	SF241205XSM086_00351	SF241205XSM091_00455	SF241205XSM087_00629	SF241205XSM092_00102	SF241205XSM093_00713	SF241205XSM088_00444	SF241205XSM089_00082	SF241205XSM090_00905	SF241205XSM094_00343	SF241205XSM095_00359	SF241205XSM096_00296	SF241205XSM100_00923	SF241205XSM097_00667	SF241205XSM101_00093
OG0000059	HP	hypothetical protein	SF241205XSM009_00283	SF241205XSM067_00181	SF241205XSM033_00332	SF241205XSM069_00347	SF241205XSM051_00212	SF241205XSM062_00527	SF241205XSM059_00606	SF241205XSM071_00394	SF241205XSM072_00397	SF241205XSM010_00282	SF241205XSM063_00545	SF241205XSM061_00461	SF241205XSM052_00378	SF241205XSM055_00167	SF241205XSM056_00982	SF241205XSM082_00559	SF241205XSM049_01094	SF241205XSM007_00467	SF241205XSM073_00279	SF241205XSM011_00514	SF241205XSM083_00025	SF241205XSM001_00382	SF241205XSM074_00394	SF241205XSM084_00149	SF241205XSM085_00506	SF241205XSM075_00480	SF241205XSM076_00509	SF241205XSM077_01037	SF241205XSM078_00507	SF241205XSM012_00530	SF241205XSM079_00575	SF241205XSM080_00336, SF241205XSM080_00404	SF241205XSM081_00434	SF241205XSM086_00352	SF241205XSM091_00454	SF241205XSM087_00628	SF241205XSM092_00103	SF241205XSM093_00714	SF241205XSM088_00445	SF241205XSM089_00081	SF241205XSM090_00904	SF241205XSM094_00344	SF241205XSM095_00360	SF241205XSM096_00297	SF241205XSM100_00922	SF241205XSM097_00666	SF241205XSM101_00094
OG0000060	HP	hypothetical protein	SF241205XSM009_00284	SF241205XSM067_00182	SF241205XSM033_00333	SF241205XSM069_00348	SF241205XSM051_00211	SF241205XSM062_00526	SF241205XSM059_00605	SF241205XSM071_00395	SF241205XSM072_00398	SF241205XSM010_00283	SF241205XSM063_00544	SF241205XSM061_00460	SF241205XSM052_00379	SF241205XSM055_00168	SF241205XSM056_00983	SF241205XSM082_00560	SF241205XSM049_01093	SF241205XSM007_00466	SF241205XSM073_00280	SF241205XSM011_00513	SF241205XSM083_00024	SF241205XSM001_00383	SF241205XSM074_00395	SF241205XSM084_00150	SF241205XSM085_00505	SF241205XSM075_00479	SF241205XSM076_00508	SF241205XSM077_01038	SF241205XSM078_00506	SF241205XSM012_00529	SF241205XSM079_00574	SF241205XSM080_00337, SF241205XSM080_00403	SF241205XSM081_00433	SF241205XSM086_00353	SF241205XSM091_00453	SF241205XSM087_00627	SF241205XSM092_00104	SF241205XSM093_00715	SF241205XSM088_00446	SF241205XSM089_00080	SF241205XSM090_00903	SF241205XSM094_00345	SF241205XSM095_00361	SF241205XSM096_00298	SF241205XSM100_00921	SF241205XSM097_00665	SF241205XSM101_00095
OG0000061	HP	hypothetical protein	SF241205XSM009_00285	SF241205XSM067_00183	SF241205XSM033_00334	SF241205XSM069_00349	SF241205XSM051_00210	SF241205XSM062_00525	SF241205XSM059_00604	SF241205XSM071_00396	SF241205XSM072_00399	SF241205XSM010_00284	SF241205XSM063_00543	SF241205XSM061_00459	SF241205XSM052_00380	SF241205XSM055_00169	SF241205XSM056_00984	SF241205XSM082_00561	SF241205XSM049_01092	SF241205XSM007_00465	SF241205XSM073_00281	SF241205XSM011_00512	SF241205XSM083_00023	SF241205XSM001_00384	SF241205XSM074_00396	SF241205XSM084_00151	SF241205XSM085_00504	SF241205XSM075_00478	SF241205XSM076_00507	SF241205XSM077_01039	SF241205XSM078_00505	SF241205XSM012_00528	SF241205XSM079_00573	SF241205XSM080_00338, SF241205XSM080_00402	SF241205XSM081_00432	SF241205XSM086_00354	SF241205XSM091_00452	SF241205XSM087_00626	SF241205XSM092_00105	SF241205XSM093_00716	SF241205XSM088_00447	SF241205XSM089_00079	SF241205XSM090_00902	SF241205XSM094_00346	SF241205XSM095_00362	SF241205XSM096_00299	SF241205XSM100_00920	SF241205XSM097_00664	SF241205XSM101_00096
OG0000062	pstB3, pstB3_1, pstB3_2	Phosphate import ATP-binding protein PstB 3	SF241205XSM009_00286	SF241205XSM067_00184	SF241205XSM033_00335	SF241205XSM069_00350	SF241205XSM051_00209	SF241205XSM062_00524	SF241205XSM059_00603	SF241205XSM071_00397	SF241205XSM072_00400	SF241205XSM010_00285	SF241205XSM063_00542	SF241205XSM061_00458	SF241205XSM052_00381	SF241205XSM055_00170	SF241205XSM056_00985	SF241205XSM082_00562	SF241205XSM049_01091	SF241205XSM007_00464	SF241205XSM073_00282	SF241205XSM011_00511	SF241205XSM083_00022	SF241205XSM001_00385	SF241205XSM074_00397	SF241205XSM084_00152	SF241205XSM085_00503	SF241205XSM075_00477	SF241205XSM076_00506	SF241205XSM077_01040	SF241205XSM078_00504	SF241205XSM012_00527	SF241205XSM079_00572	SF241205XSM080_00339, SF241205XSM080_00401	SF241205XSM081_00431	SF241205XSM086_00355	SF241205XSM091_00451	SF241205XSM087_00625	SF241205XSM092_00106	SF241205XSM093_00717	SF241205XSM088_00448	SF241205XSM089_00078	SF241205XSM090_00901	SF241205XSM094_00347	SF241205XSM095_00363	SF241205XSM096_00300	SF241205XSM100_00919	SF241205XSM097_00663	SF241205XSM101_00097
OG0000063	HP	hypothetical protein	SF241205XSM009_00287	SF241205XSM067_00185	SF241205XSM033_00336	SF241205XSM069_00351	SF241205XSM051_00208	SF241205XSM062_00523	SF241205XSM059_00602	SF241205XSM071_00398	SF241205XSM072_00401	SF241205XSM010_00286	SF241205XSM063_00541	SF241205XSM061_00457	SF241205XSM052_00382	SF241205XSM055_00171	SF241205XSM056_00986	SF241205XSM082_00563	SF241205XSM049_01090	SF241205XSM007_00463	SF241205XSM073_00283	SF241205XSM011_00510	SF241205XSM083_00021	SF241205XSM001_00386	SF241205XSM074_00398	SF241205XSM084_00153	SF241205XSM085_00502	SF241205XSM075_00476	SF241205XSM076_00505	SF241205XSM077_01041	SF241205XSM078_00503	SF241205XSM012_00526	SF241205XSM079_00571	SF241205XSM080_00340, SF241205XSM080_00400	SF241205XSM081_00430	SF241205XSM086_00356	SF241205XSM091_00450	SF241205XSM087_00624	SF241205XSM092_00107	SF241205XSM093_00718	SF241205XSM088_00449	SF241205XSM089_00077	SF241205XSM090_00900	SF241205XSM094_00348	SF241205XSM095_00364	SF241205XSM096_00301	SF241205XSM100_00918	SF241205XSM097_00662	SF241205XSM101_00098
OG0000064	HP	hypothetical protein	SF241205XSM009_00289	SF241205XSM067_00187	SF241205XSM033_00338	SF241205XSM069_00353	SF241205XSM051_00207	SF241205XSM062_00522	SF241205XSM059_00601	SF241205XSM071_00400	SF241205XSM072_00403	SF241205XSM010_00288	SF241205XSM063_00540	SF241205XSM061_00456	SF241205XSM052_00384	SF241205XSM055_00173	SF241205XSM056_00988	SF241205XSM082_00565	SF241205XSM049_01089	SF241205XSM007_00462	SF241205XSM073_00285	SF241205XSM011_00509	SF241205XSM083_00020	SF241205XSM001_00388	SF241205XSM074_00400	SF241205XSM084_00155	SF241205XSM085_00501	SF241205XSM075_00475	SF241205XSM076_00504	SF241205XSM077_01043	SF241205XSM078_00502	SF241205XSM012_00525	SF241205XSM079_00570	SF241205XSM080_00342, SF241205XSM080_00399	SF241205XSM081_00429	SF241205XSM086_00358	SF241205XSM091_00449	SF241205XSM087_00623	SF241205XSM092_00109	SF241205XSM093_00720	SF241205XSM088_00451	SF241205XSM089_00076	SF241205XSM090_00899	SF241205XSM094_00350	SF241205XSM095_00366	SF241205XSM096_00303	SF241205XSM100_00917	SF241205XSM097_00661	SF241205XSM101_00100
OG0000065	msrA, msrA_2, msrA_1	Peptide methionine sulfoxide reductase MsrA	SF241205XSM009_00290	SF241205XSM067_00188	SF241205XSM033_00339	SF241205XSM069_00354	SF241205XSM051_00206	SF241205XSM062_00521	SF241205XSM059_00600	SF241205XSM071_00401	SF241205XSM072_00404	SF241205XSM010_00289	SF241205XSM063_00539	SF241205XSM061_00455	SF241205XSM052_00385	SF241205XSM055_00174	SF241205XSM056_00989	SF241205XSM082_00566	SF241205XSM049_01088	SF241205XSM007_00461	SF241205XSM073_00286	SF241205XSM011_00508	SF241205XSM083_00019	SF241205XSM001_00389	SF241205XSM074_00401	SF241205XSM084_00156	SF241205XSM085_00500	SF241205XSM075_00474	SF241205XSM076_00503	SF241205XSM077_01044	SF241205XSM078_00501	SF241205XSM012_00524	SF241205XSM079_00569	SF241205XSM080_00343, SF241205XSM080_00398	SF241205XSM081_00428	SF241205XSM086_00359	SF241205XSM091_00448	SF241205XSM087_00622	SF241205XSM092_00110	SF241205XSM093_00721	SF241205XSM088_00452	SF241205XSM089_00075	SF241205XSM090_00898	SF241205XSM094_00351	SF241205XSM095_00367	SF241205XSM096_00304	SF241205XSM100_00916	SF241205XSM097_00660	SF241205XSM101_00101
OG0000066	eno_1, eno_2, eno, eno2	Enolase, Enolase 2	SF241205XSM009_00291	SF241205XSM067_00189	SF241205XSM033_00340	SF241205XSM069_00355	SF241205XSM051_00205	SF241205XSM062_00520	SF241205XSM059_00599	SF241205XSM071_00402	SF241205XSM072_00405	SF241205XSM010_00290	SF241205XSM063_00538	SF241205XSM061_00454	SF241205XSM052_00386	SF241205XSM055_00175	SF241205XSM056_00990	SF241205XSM082_00567	SF241205XSM049_01087	SF241205XSM007_00460	SF241205XSM073_00287	SF241205XSM011_00507	SF241205XSM083_00018	SF241205XSM001_00390	SF241205XSM074_00402	SF241205XSM084_00157	SF241205XSM085_00499	SF241205XSM075_00473	SF241205XSM076_00502	SF241205XSM077_01045	SF241205XSM078_00500	SF241205XSM012_00523	SF241205XSM079_00568	SF241205XSM080_00344, SF241205XSM080_00397	SF241205XSM081_00427	SF241205XSM086_00360	SF241205XSM091_00447	SF241205XSM087_00621	SF241205XSM092_00111	SF241205XSM093_00722	SF241205XSM088_00453	SF241205XSM089_00074	SF241205XSM090_00897	SF241205XSM094_00352	SF241205XSM095_00368	SF241205XSM096_00305	SF241205XSM100_00915	SF241205XSM097_00659	SF241205XSM101_00102
OG0000067	HP	hypothetical protein	SF241205XSM009_00292	SF241205XSM067_00190	SF241205XSM033_00341	SF241205XSM069_00356	SF241205XSM051_00204	SF241205XSM062_00519	SF241205XSM059_00598	SF241205XSM071_00403	SF241205XSM072_00406	SF241205XSM010_00291	SF241205XSM063_00537	SF241205XSM061_00453	SF241205XSM052_00387	SF241205XSM055_00176	SF241205XSM056_00991	SF241205XSM082_00568	SF241205XSM049_01086	SF241205XSM007_00459	SF241205XSM073_00288	SF241205XSM011_00506	SF241205XSM083_00017	SF241205XSM001_00391	SF241205XSM074_00403	SF241205XSM084_00158	SF241205XSM085_00498	SF241205XSM075_00472	SF241205XSM076_00501	SF241205XSM077_01046	SF241205XSM078_00499	SF241205XSM012_00522	SF241205XSM079_00567	SF241205XSM080_00345, SF241205XSM080_00396	SF241205XSM081_00426	SF241205XSM086_00361	SF241205XSM091_00446	SF241205XSM087_00620	SF241205XSM092_00112	SF241205XSM093_00723	SF241205XSM088_00454	SF241205XSM089_00073	SF241205XSM090_00896	SF241205XSM094_00353	SF241205XSM095_00369	SF241205XSM096_00306	SF241205XSM100_00914	SF241205XSM097_00658	SF241205XSM101_00103
OG0000068	atpH_2, atpH_1, atpH	ATP synthase subunit c	SF241205XSM009_00294	SF241205XSM067_00192	SF241205XSM033_00343	SF241205XSM069_00358	SF241205XSM051_00202	SF241205XSM062_00517	SF241205XSM059_00596	SF241205XSM071_00405	SF241205XSM072_00408	SF241205XSM010_00293	SF241205XSM063_00535	SF241205XSM061_00451	SF241205XSM052_00389	SF241205XSM055_00067	SF241205XSM056_00993	SF241205XSM082_00570	SF241205XSM049_01084	SF241205XSM007_00457	SF241205XSM073_00290	SF241205XSM011_00504	SF241205XSM083_00015	SF241205XSM001_00393	SF241205XSM074_00405	SF241205XSM084_00160	SF241205XSM085_00496	SF241205XSM075_00470	SF241205XSM076_00499	SF241205XSM077_01048	SF241205XSM078_00497	SF241205XSM012_00520	SF241205XSM079_00565	SF241205XSM080_00347, SF241205XSM080_00394	SF241205XSM081_00424	SF241205XSM086_00363	SF241205XSM091_00444	SF241205XSM087_00618	SF241205XSM092_00114	SF241205XSM093_00725	SF241205XSM088_00456	SF241205XSM089_00071	SF241205XSM090_00894	SF241205XSM094_00355	SF241205XSM095_00371	SF241205XSM096_00308	SF241205XSM100_00912	SF241205XSM097_00656	SF241205XSM101_00105
OG0000069	atpF_2, atpF_1, atpF_4	ATP synthase subunit b	SF241205XSM009_00295	SF241205XSM067_00193	SF241205XSM033_00344	SF241205XSM069_00359	SF241205XSM051_00201	SF241205XSM062_00516	SF241205XSM059_00595	SF241205XSM071_00406	SF241205XSM072_00409	SF241205XSM010_00294	SF241205XSM063_00534	SF241205XSM061_00450	SF241205XSM052_00390	SF241205XSM055_00066	SF241205XSM056_00994	SF241205XSM082_00571	SF241205XSM049_01083	SF241205XSM007_00456	SF241205XSM073_00291	SF241205XSM011_00503	SF241205XSM083_00014	SF241205XSM001_00394	SF241205XSM074_00406	SF241205XSM084_00161	SF241205XSM085_00495	SF241205XSM075_00469	SF241205XSM076_00498	SF241205XSM077_01049	SF241205XSM078_00496	SF241205XSM012_00519	SF241205XSM079_00564	SF241205XSM080_00348, SF241205XSM080_00393	SF241205XSM081_00423	SF241205XSM086_00364	SF241205XSM091_00443	SF241205XSM087_00617	SF241205XSM092_00115	SF241205XSM093_00726	SF241205XSM088_00457	SF241205XSM089_00070	SF241205XSM090_00893	SF241205XSM094_00356	SF241205XSM095_00372	SF241205XSM096_00309	SF241205XSM100_00911	SF241205XSM097_00655	SF241205XSM101_00106
OG0000070	atpF_3, atpF_2, atpF_1	ATP synthase subunit b	SF241205XSM009_00296	SF241205XSM067_00194	SF241205XSM033_00345	SF241205XSM069_00360	SF241205XSM051_00200	SF241205XSM062_00515	SF241205XSM059_00594	SF241205XSM071_00407	SF241205XSM072_00410	SF241205XSM010_00295	SF241205XSM063_00533	SF241205XSM061_00449	SF241205XSM052_00391	SF241205XSM055_00065	SF241205XSM056_00995	SF241205XSM082_00572	SF241205XSM049_01082	SF241205XSM007_00455	SF241205XSM073_00292	SF241205XSM011_00502	SF241205XSM083_00013	SF241205XSM001_00395	SF241205XSM074_00407	SF241205XSM084_00162	SF241205XSM085_00494	SF241205XSM075_00468	SF241205XSM076_00497	SF241205XSM077_01050	SF241205XSM078_00495	SF241205XSM012_00518	SF241205XSM079_00563	SF241205XSM080_00349, SF241205XSM080_00392	SF241205XSM081_00422	SF241205XSM086_00365	SF241205XSM091_00442	SF241205XSM087_00616	SF241205XSM092_00116	SF241205XSM093_00727	SF241205XSM088_00458	SF241205XSM089_00069	SF241205XSM090_00892	SF241205XSM094_00357	SF241205XSM095_00373	SF241205XSM096_00310	SF241205XSM100_00910	SF241205XSM097_00654	SF241205XSM101_00107
OG0000071	atpD_4, atpD_1, atpD_2	ATP synthase subunit delta	SF241205XSM009_00297	SF241205XSM067_00195	SF241205XSM033_00346	SF241205XSM069_00361	SF241205XSM051_00199	SF241205XSM062_00514	SF241205XSM059_00593	SF241205XSM071_00408	SF241205XSM072_00411	SF241205XSM010_00296	SF241205XSM063_00532	SF241205XSM061_00448	SF241205XSM052_00392	SF241205XSM055_00064	SF241205XSM056_00996	SF241205XSM082_00573	SF241205XSM049_01081	SF241205XSM007_00454	SF241205XSM073_00293	SF241205XSM011_00501	SF241205XSM083_00012	SF241205XSM001_00396	SF241205XSM074_00408	SF241205XSM084_00163	SF241205XSM085_00493	SF241205XSM075_00467	SF241205XSM076_00496	SF241205XSM077_01051	SF241205XSM078_00494	SF241205XSM012_00517	SF241205XSM079_00562	SF241205XSM080_00350, SF241205XSM080_00391	SF241205XSM081_00421	SF241205XSM086_00366	SF241205XSM091_00441	SF241205XSM087_00615	SF241205XSM092_00117	SF241205XSM093_00728	SF241205XSM088_00459	SF241205XSM089_00068	SF241205XSM090_00891	SF241205XSM094_00358	SF241205XSM095_00374	SF241205XSM096_00311	SF241205XSM100_00909	SF241205XSM097_00653	SF241205XSM101_00108
OG0000072	atpA_1, atpA_2, atpA	ATP synthase subunit alpha	SF241205XSM009_00298	SF241205XSM067_00196	SF241205XSM033_00347	SF241205XSM069_00362	SF241205XSM051_00198	SF241205XSM062_00513	SF241205XSM059_00592	SF241205XSM071_00409	SF241205XSM072_00412	SF241205XSM010_00297	SF241205XSM063_00531	SF241205XSM061_00447	SF241205XSM052_00393	SF241205XSM055_00063	SF241205XSM056_00997	SF241205XSM082_00574	SF241205XSM049_01080	SF241205XSM007_00453	SF241205XSM073_00294	SF241205XSM011_00500	SF241205XSM083_00011	SF241205XSM001_00397	SF241205XSM074_00409	SF241205XSM084_00164	SF241205XSM085_00492	SF241205XSM075_00466	SF241205XSM076_00495	SF241205XSM077_01052	SF241205XSM078_00493	SF241205XSM012_00516	SF241205XSM079_00561	SF241205XSM080_00351, SF241205XSM080_00390	SF241205XSM081_00420	SF241205XSM086_00367	SF241205XSM091_00440	SF241205XSM087_00614	SF241205XSM092_00118	SF241205XSM093_00729	SF241205XSM088_00460	SF241205XSM089_00067	SF241205XSM090_00890	SF241205XSM094_00359	SF241205XSM095_00375	SF241205XSM096_00312	SF241205XSM100_00908	SF241205XSM097_00652	SF241205XSM101_00109
OG0000073	atpG_4, atpG_2, atpG_1	ATP synthase gamma chain	SF241205XSM009_00299	SF241205XSM067_00197	SF241205XSM033_00348	SF241205XSM069_00363	SF241205XSM051_00197	SF241205XSM062_00512	SF241205XSM059_00591	SF241205XSM071_00410	SF241205XSM072_00413	SF241205XSM010_00298	SF241205XSM063_00530	SF241205XSM061_00446	SF241205XSM052_00394	SF241205XSM055_00062	SF241205XSM056_00998	SF241205XSM082_00575	SF241205XSM049_01079	SF241205XSM007_00452	SF241205XSM073_00295	SF241205XSM011_00499	SF241205XSM083_00010	SF241205XSM001_00398	SF241205XSM074_00410	SF241205XSM084_00165	SF241205XSM085_00491	SF241205XSM075_00465	SF241205XSM076_00494	SF241205XSM077_01053	SF241205XSM078_00492	SF241205XSM012_00515	SF241205XSM079_00560	SF241205XSM080_00352, SF241205XSM080_00389	SF241205XSM081_00419	SF241205XSM086_00368	SF241205XSM091_00439	SF241205XSM087_00613	SF241205XSM092_00119	SF241205XSM093_00730	SF241205XSM088_00461	SF241205XSM089_00066	SF241205XSM090_00889	SF241205XSM094_00360	SF241205XSM095_00376	SF241205XSM096_00313	SF241205XSM100_00907	SF241205XSM097_00651	SF241205XSM101_00110
OG0000074	atpG_2, atpG_1, atpG_3	ATP synthase gamma chain, sodium ion specific	SF241205XSM009_00300	SF241205XSM067_00198	SF241205XSM033_00349	SF241205XSM069_00364	SF241205XSM051_00196	SF241205XSM062_00511	SF241205XSM059_00590	SF241205XSM071_00411	SF241205XSM072_00414	SF241205XSM010_00299	SF241205XSM063_00529	SF241205XSM061_00445	SF241205XSM052_00395	SF241205XSM055_00061	SF241205XSM056_00999	SF241205XSM082_00576	SF241205XSM049_01078	SF241205XSM007_00451	SF241205XSM073_00296	SF241205XSM011_00498	SF241205XSM083_00009	SF241205XSM001_00399	SF241205XSM074_00411	SF241205XSM084_00166	SF241205XSM085_00490	SF241205XSM075_00464	SF241205XSM076_00493	SF241205XSM077_01054	SF241205XSM078_00491	SF241205XSM012_00514	SF241205XSM079_00559	SF241205XSM080_00353, SF241205XSM080_00388	SF241205XSM081_00418	SF241205XSM086_00369	SF241205XSM091_00438	SF241205XSM087_00612	SF241205XSM092_00120	SF241205XSM093_00731	SF241205XSM088_00462	SF241205XSM089_00065	SF241205XSM090_00888	SF241205XSM094_00361	SF241205XSM095_00377	SF241205XSM096_00314	SF241205XSM100_00906	SF241205XSM097_00650	SF241205XSM101_00111
OG0000075	atpD_3, atpD_1, atpD_2	ATP synthase subunit beta, sodium ion specific	SF241205XSM009_00301	SF241205XSM067_00199	SF241205XSM033_00350	SF241205XSM069_00365	SF241205XSM051_00195	SF241205XSM062_00510	SF241205XSM059_00589	SF241205XSM071_00412	SF241205XSM072_00415	SF241205XSM010_00300	SF241205XSM063_00528	SF241205XSM061_00444	SF241205XSM052_00396	SF241205XSM055_00060	SF241205XSM056_01000	SF241205XSM082_00577	SF241205XSM049_01077	SF241205XSM007_00450	SF241205XSM073_00297	SF241205XSM011_00497	SF241205XSM083_00008	SF241205XSM001_00400	SF241205XSM074_00412	SF241205XSM084_00167	SF241205XSM085_00489	SF241205XSM075_00463	SF241205XSM076_00492	SF241205XSM077_01055	SF241205XSM078_00490	SF241205XSM012_00513	SF241205XSM079_00558	SF241205XSM080_00354, SF241205XSM080_00387	SF241205XSM081_00417	SF241205XSM086_00370	SF241205XSM091_00437	SF241205XSM087_00611	SF241205XSM092_00121	SF241205XSM093_00732	SF241205XSM088_00463	SF241205XSM089_00064	SF241205XSM090_00887	SF241205XSM094_00362	SF241205XSM095_00378	SF241205XSM096_00315	SF241205XSM100_00905	SF241205XSM097_00649	SF241205XSM101_00112
OG0000076	atpC_1, atpC_2, atpC	ATP synthase epsilon chain	SF241205XSM009_00302	SF241205XSM067_00200	SF241205XSM033_00351	SF241205XSM069_00366	SF241205XSM051_00194	SF241205XSM062_00509	SF241205XSM059_00588	SF241205XSM071_00413	SF241205XSM072_00416	SF241205XSM010_00301	SF241205XSM063_00527	SF241205XSM061_00443	SF241205XSM052_00397	SF241205XSM055_00059	SF241205XSM056_01001	SF241205XSM082_00578	SF241205XSM049_01076	SF241205XSM007_00449	SF241205XSM073_00298	SF241205XSM011_00496	SF241205XSM083_00007	SF241205XSM001_00401	SF241205XSM074_00413	SF241205XSM084_00168	SF241205XSM085_00488	SF241205XSM075_00462	SF241205XSM076_00491	SF241205XSM077_01056	SF241205XSM078_00489	SF241205XSM012_00512	SF241205XSM079_00557	SF241205XSM080_00355, SF241205XSM080_00386	SF241205XSM081_00416	SF241205XSM086_00371	SF241205XSM091_00436	SF241205XSM087_00610	SF241205XSM092_00122	SF241205XSM093_00733	SF241205XSM088_00464	SF241205XSM089_00063	SF241205XSM090_00886	SF241205XSM094_00363	SF241205XSM095_00379	SF241205XSM096_00316	SF241205XSM100_00904	SF241205XSM097_00648	SF241205XSM101_00113
OG0000077	HP	hypothetical protein	SF241205XSM009_00303	SF241205XSM067_00201	SF241205XSM033_00352	SF241205XSM069_00367	SF241205XSM051_00193	SF241205XSM062_00508	SF241205XSM059_00587	SF241205XSM071_00414	SF241205XSM072_00417	SF241205XSM010_00302	SF241205XSM063_00526	SF241205XSM061_00442	SF241205XSM052_00398	SF241205XSM055_00058	SF241205XSM056_01002	SF241205XSM082_00579	SF241205XSM049_01075	SF241205XSM007_00448	SF241205XSM073_00299	SF241205XSM011_00495	SF241205XSM083_00006	SF241205XSM001_00402	SF241205XSM074_00414	SF241205XSM084_00169	SF241205XSM085_00487	SF241205XSM075_00461	SF241205XSM076_00490	SF241205XSM077_01057	SF241205XSM078_00488	SF241205XSM012_00511	SF241205XSM079_00556	SF241205XSM080_00356, SF241205XSM080_00385	SF241205XSM081_00415	SF241205XSM086_00372	SF241205XSM091_00435	SF241205XSM087_00609	SF241205XSM092_00123	SF241205XSM093_00734	SF241205XSM088_00465	SF241205XSM089_00062	SF241205XSM090_00885	SF241205XSM094_00364	SF241205XSM095_00380	SF241205XSM096_00317	SF241205XSM100_00903	SF241205XSM097_00647	SF241205XSM101_00114
OG0000078	HP	hypothetical protein	SF241205XSM009_00305	SF241205XSM067_00203	SF241205XSM033_00354	SF241205XSM069_00369	SF241205XSM051_00191	SF241205XSM062_00506	SF241205XSM059_00585	SF241205XSM071_00416	SF241205XSM072_00419	SF241205XSM010_00304	SF241205XSM063_00524	SF241205XSM061_00440	SF241205XSM052_00400	SF241205XSM055_00056	SF241205XSM056_01004	SF241205XSM082_00581	SF241205XSM049_01073	SF241205XSM007_00446	SF241205XSM073_00301	SF241205XSM011_00493	SF241205XSM083_00004	SF241205XSM001_00404	SF241205XSM074_00416	SF241205XSM084_00171	SF241205XSM085_00485	SF241205XSM075_00459	SF241205XSM076_00488	SF241205XSM077_01059	SF241205XSM078_00486	SF241205XSM012_00509	SF241205XSM079_00554	SF241205XSM080_00358, SF241205XSM080_00383	SF241205XSM081_00413	SF241205XSM086_00374	SF241205XSM091_00433	SF241205XSM087_00607	SF241205XSM092_00125	SF241205XSM093_00736	SF241205XSM088_01032	SF241205XSM089_00060	SF241205XSM090_00883	SF241205XSM094_00366	SF241205XSM095_00382	SF241205XSM096_00319	SF241205XSM100_00901	SF241205XSM097_00645	SF241205XSM101_00116
OG0000079	HP	hypothetical protein	SF241205XSM009_00306	SF241205XSM067_00204	SF241205XSM033_00355	SF241205XSM069_00370	SF241205XSM051_00190	SF241205XSM062_00505	SF241205XSM059_00584	SF241205XSM071_00417	SF241205XSM072_00420	SF241205XSM010_00305	SF241205XSM063_00523	SF241205XSM061_00439	SF241205XSM052_00401	SF241205XSM055_00055	SF241205XSM056_01005	SF241205XSM082_00582	SF241205XSM049_01072	SF241205XSM007_00445	SF241205XSM073_00302	SF241205XSM011_00492	SF241205XSM083_00003	SF241205XSM001_00405	SF241205XSM074_00417	SF241205XSM084_00172	SF241205XSM085_00484	SF241205XSM075_00458	SF241205XSM076_00487	SF241205XSM077_01060	SF241205XSM078_00485	SF241205XSM012_00508	SF241205XSM079_00553	SF241205XSM080_00359, SF241205XSM080_00382	SF241205XSM081_00412	SF241205XSM086_00375	SF241205XSM091_00432	SF241205XSM087_00606	SF241205XSM092_00126	SF241205XSM093_00737	SF241205XSM088_01033	SF241205XSM089_00659	SF241205XSM090_00865	SF241205XSM094_00367	SF241205XSM095_00383	SF241205XSM096_00320	SF241205XSM100_00900	SF241205XSM097_00644	SF241205XSM101_00117
OG0000080	HP	hypothetical protein	SF241205XSM009_00307	SF241205XSM067_00205	SF241205XSM033_00356	SF241205XSM069_00371	SF241205XSM051_00189	SF241205XSM062_00504	SF241205XSM059_00583	SF241205XSM071_00418	SF241205XSM072_00421	SF241205XSM010_00306	SF241205XSM063_00522	SF241205XSM061_00438	SF241205XSM052_00402	SF241205XSM055_00054	SF241205XSM056_01006	SF241205XSM082_00583	SF241205XSM049_01071	SF241205XSM007_00444	SF241205XSM073_00303	SF241205XSM011_00491	SF241205XSM083_00002	SF241205XSM001_00406	SF241205XSM074_00418	SF241205XSM084_00173	SF241205XSM085_00483	SF241205XSM075_00457	SF241205XSM076_00486	SF241205XSM077_01061	SF241205XSM078_00484	SF241205XSM012_00507	SF241205XSM079_00552	SF241205XSM080_00360, SF241205XSM080_00381	SF241205XSM081_00411	SF241205XSM086_00376	SF241205XSM091_00431	SF241205XSM087_00605	SF241205XSM092_00127	SF241205XSM093_00738	SF241205XSM088_01034	SF241205XSM089_00658	SF241205XSM090_00864	SF241205XSM094_00368	SF241205XSM095_00384	SF241205XSM096_00321	SF241205XSM100_00899	SF241205XSM097_00643	SF241205XSM101_00118
OG0000081	HP	hypothetical protein	SF241205XSM009_00308	SF241205XSM067_00206	SF241205XSM033_00357	SF241205XSM069_00372	SF241205XSM051_00188	SF241205XSM062_00503	SF241205XSM059_00582	SF241205XSM071_00419	SF241205XSM072_00422	SF241205XSM010_00307	SF241205XSM063_00521	SF241205XSM061_00437	SF241205XSM052_00403	SF241205XSM055_00053	SF241205XSM056_01007	SF241205XSM082_00584	SF241205XSM049_01070	SF241205XSM007_00443	SF241205XSM073_00304	SF241205XSM011_00490	SF241205XSM083_00001	SF241205XSM001_00407	SF241205XSM074_00419	SF241205XSM084_00174	SF241205XSM085_00482	SF241205XSM075_00456	SF241205XSM076_00485	SF241205XSM077_01062	SF241205XSM078_00483	SF241205XSM012_00506	SF241205XSM079_00551	SF241205XSM080_00361, SF241205XSM080_00380	SF241205XSM081_00410	SF241205XSM086_00377	SF241205XSM091_00430	SF241205XSM087_00604	SF241205XSM092_00128	SF241205XSM093_00739	SF241205XSM088_01035	SF241205XSM089_00657	SF241205XSM090_00863	SF241205XSM094_00369	SF241205XSM095_00385	SF241205XSM096_00322	SF241205XSM100_00898	SF241205XSM097_00642	SF241205XSM101_00119
OG0000082	HP	hypothetical protein	SF241205XSM009_00309	SF241205XSM067_00207	SF241205XSM033_00358	SF241205XSM069_00373	SF241205XSM051_00187	SF241205XSM062_00502	SF241205XSM059_00581	SF241205XSM071_00420	SF241205XSM072_00423	SF241205XSM010_00308	SF241205XSM063_00520	SF241205XSM061_00436	SF241205XSM052_00404	SF241205XSM055_00052	SF241205XSM056_01008	SF241205XSM082_00585	SF241205XSM049_01069	SF241205XSM007_00442	SF241205XSM073_00305	SF241205XSM011_00489	SF241205XSM083_00721	SF241205XSM001_00408	SF241205XSM074_00420	SF241205XSM084_00175	SF241205XSM085_00481	SF241205XSM075_00455	SF241205XSM076_00484	SF241205XSM077_01063	SF241205XSM078_00482	SF241205XSM012_00505	SF241205XSM079_00550	SF241205XSM080_00362, SF241205XSM080_00379	SF241205XSM081_00409	SF241205XSM086_00378	SF241205XSM091_00429	SF241205XSM087_00603	SF241205XSM092_00129	SF241205XSM093_00740	SF241205XSM088_01036	SF241205XSM089_00656	SF241205XSM090_00862	SF241205XSM094_00370	SF241205XSM095_00386	SF241205XSM096_00323	SF241205XSM100_00897	SF241205XSM097_00641	SF241205XSM101_00120
OG0000083	HP	hypothetical protein	SF241205XSM009_00310	SF241205XSM067_00208	SF241205XSM033_00359	SF241205XSM069_00374	SF241205XSM051_00186	SF241205XSM062_00501	SF241205XSM059_00580	SF241205XSM071_00421	SF241205XSM072_00424	SF241205XSM010_00309	SF241205XSM063_00519	SF241205XSM061_00435	SF241205XSM052_00405	SF241205XSM055_00051	SF241205XSM056_01009	SF241205XSM082_00586	SF241205XSM049_01068	SF241205XSM007_00441	SF241205XSM073_00306	SF241205XSM011_00488	SF241205XSM083_00720	SF241205XSM001_00409	SF241205XSM074_00421	SF241205XSM084_00176	SF241205XSM085_00480	SF241205XSM075_00454	SF241205XSM076_00483	SF241205XSM077_01064	SF241205XSM078_00481	SF241205XSM012_00504	SF241205XSM079_00549	SF241205XSM080_00363, SF241205XSM080_00378	SF241205XSM081_00408	SF241205XSM086_00379	SF241205XSM091_00428	SF241205XSM087_00602	SF241205XSM092_00130	SF241205XSM093_00741	SF241205XSM088_00773	SF241205XSM089_00655	SF241205XSM090_00993	SF241205XSM094_00371	SF241205XSM095_00387	SF241205XSM096_00324	SF241205XSM100_00896	SF241205XSM097_00640	SF241205XSM101_00121
OG0000084	HP	hypothetical protein	SF241205XSM009_00311	SF241205XSM067_00209	SF241205XSM033_00360	SF241205XSM069_00375	SF241205XSM051_00185	SF241205XSM062_00500	SF241205XSM059_00579	SF241205XSM071_00422	SF241205XSM072_00425	SF241205XSM010_00310	SF241205XSM063_00518	SF241205XSM061_00434	SF241205XSM052_00406	SF241205XSM055_00050	SF241205XSM056_01010	SF241205XSM082_00587	SF241205XSM049_01067	SF241205XSM007_00440	SF241205XSM073_00307	SF241205XSM011_00487	SF241205XSM083_00719	SF241205XSM001_00410	SF241205XSM074_00422	SF241205XSM084_00177	SF241205XSM085_00479	SF241205XSM075_00453	SF241205XSM076_00482	SF241205XSM077_01065	SF241205XSM078_00480	SF241205XSM012_00503	SF241205XSM079_00548	SF241205XSM080_00364, SF241205XSM080_00377	SF241205XSM081_00407	SF241205XSM086_00380	SF241205XSM091_00427	SF241205XSM087_00601	SF241205XSM092_00131	SF241205XSM093_00742	SF241205XSM088_00774	SF241205XSM089_00654	SF241205XSM090_00992	SF241205XSM094_00372	SF241205XSM095_00388	SF241205XSM096_00325	SF241205XSM100_00895	SF241205XSM097_00639	SF241205XSM101_00122
OG0000085	HP	hypothetical protein	SF241205XSM009_00313	SF241205XSM067_00211	SF241205XSM033_00362	SF241205XSM069_00377	SF241205XSM051_00183	SF241205XSM062_00498	SF241205XSM059_00577	SF241205XSM071_00424	SF241205XSM072_00427	SF241205XSM010_00312	SF241205XSM063_00516	SF241205XSM061_00432	SF241205XSM052_00408	SF241205XSM055_00048	SF241205XSM056_01012	SF241205XSM082_00589	SF241205XSM049_01065	SF241205XSM007_00438	SF241205XSM073_00309	SF241205XSM011_00485	SF241205XSM083_00815	SF241205XSM001_00412	SF241205XSM074_00424	SF241205XSM084_00179	SF241205XSM085_00477	SF241205XSM075_00451	SF241205XSM076_00480	SF241205XSM077_01067	SF241205XSM078_00478	SF241205XSM012_00501	SF241205XSM079_00546	SF241205XSM080_00366, SF241205XSM080_00375	SF241205XSM081_00405	SF241205XSM086_00382	SF241205XSM091_00425	SF241205XSM087_00599	SF241205XSM092_00133	SF241205XSM093_00744	SF241205XSM088_00776	SF241205XSM089_00536	SF241205XSM090_00951	SF241205XSM094_00374	SF241205XSM095_00390	SF241205XSM096_00327	SF241205XSM100_00951	SF241205XSM097_00637	SF241205XSM101_00124
OG0000086	HP	hypothetical protein	SF241205XSM009_00314	SF241205XSM067_00212	SF241205XSM033_00363	SF241205XSM069_00378	SF241205XSM051_00182	SF241205XSM062_00497	SF241205XSM059_00576	SF241205XSM071_00425	SF241205XSM072_00428	SF241205XSM010_00313	SF241205XSM063_00515	SF241205XSM061_00431	SF241205XSM052_00409	SF241205XSM055_00047	SF241205XSM056_01013	SF241205XSM082_00590	SF241205XSM049_01064	SF241205XSM007_00437	SF241205XSM073_00310	SF241205XSM011_00484	SF241205XSM083_00814	SF241205XSM001_00413	SF241205XSM074_00425	SF241205XSM084_00180	SF241205XSM085_00476	SF241205XSM075_00450	SF241205XSM076_00479	SF241205XSM077_01068	SF241205XSM078_00477	SF241205XSM012_00500	SF241205XSM079_00545	SF241205XSM080_00367, SF241205XSM080_00374	SF241205XSM081_00404	SF241205XSM086_00383	SF241205XSM091_00424	SF241205XSM087_00598	SF241205XSM092_00134	SF241205XSM093_00745	SF241205XSM088_00777	SF241205XSM089_00537	SF241205XSM090_00952	SF241205XSM094_00375	SF241205XSM095_00391	SF241205XSM096_00328	SF241205XSM100_00950	SF241205XSM097_00636	SF241205XSM101_00125
OG0000087	HP	hypothetical protein	SF241205XSM009_00315	SF241205XSM067_00213	SF241205XSM033_00364	SF241205XSM069_00379	SF241205XSM051_00181	SF241205XSM062_00496	SF241205XSM059_00575	SF241205XSM071_00426	SF241205XSM072_00429	SF241205XSM010_00314	SF241205XSM063_00514	SF241205XSM061_00430	SF241205XSM052_00410	SF241205XSM055_00046	SF241205XSM056_01014	SF241205XSM082_00591	SF241205XSM049_01063	SF241205XSM007_00436	SF241205XSM073_00311	SF241205XSM011_00483	SF241205XSM083_00727	SF241205XSM001_00414	SF241205XSM074_00426	SF241205XSM084_00181	SF241205XSM085_00475	SF241205XSM075_00449	SF241205XSM076_00478	SF241205XSM077_01069	SF241205XSM078_00476	SF241205XSM012_00499	SF241205XSM079_00544	SF241205XSM080_00368, SF241205XSM080_00373	SF241205XSM081_00403	SF241205XSM086_00384	SF241205XSM091_00423	SF241205XSM087_00597	SF241205XSM092_00135	SF241205XSM093_00746	SF241205XSM088_00778	SF241205XSM089_00538	SF241205XSM090_00103	SF241205XSM094_00376	SF241205XSM095_00392	SF241205XSM096_00329	SF241205XSM100_00768	SF241205XSM097_00635	SF241205XSM101_00126
OG0000088	HP	hypothetical protein	SF241205XSM009_00316	SF241205XSM067_00214	SF241205XSM033_00365	SF241205XSM069_00380	SF241205XSM051_00180	SF241205XSM062_00495	SF241205XSM059_00574	SF241205XSM071_00427	SF241205XSM072_00430	SF241205XSM010_00315	SF241205XSM063_00513	SF241205XSM061_00429	SF241205XSM052_00411	SF241205XSM055_00045	SF241205XSM056_01021	SF241205XSM082_00592	SF241205XSM049_01056	SF241205XSM007_00435	SF241205XSM073_00312	SF241205XSM011_00482	SF241205XSM083_00726	SF241205XSM001_00415	SF241205XSM074_00427	SF241205XSM084_00182	SF241205XSM085_00474	SF241205XSM075_00448	SF241205XSM076_00477	SF241205XSM077_01076	SF241205XSM078_00475	SF241205XSM012_00498	SF241205XSM079_00543	SF241205XSM080_00369, SF241205XSM080_00372	SF241205XSM081_00402	SF241205XSM086_00391	SF241205XSM091_00422	SF241205XSM087_00596	SF241205XSM092_00136	SF241205XSM093_00747	SF241205XSM088_00784	SF241205XSM089_00539	SF241205XSM090_00104	SF241205XSM094_00377	SF241205XSM095_00393	SF241205XSM096_00330	SF241205XSM100_00769	SF241205XSM097_00634	SF241205XSM101_00127
OG0000089	HP	hypothetical protein	SF241205XSM009_00527	SF241205XSM067_00167	SF241205XSM033_00024	SF241205XSM069_00055	SF241205XSM051_00020	SF241205XSM062_00361	SF241205XSM059_00080	SF241205XSM071_00020	SF241205XSM072_00377	SF241205XSM010_01099	SF241205XSM063_00377	SF241205XSM061_00060	SF241205XSM052_00081	SF241205XSM055_00510	SF241205XSM056_00829	SF241205XSM082_00372	SF241205XSM049_00359	SF241205XSM007_00090	SF241205XSM073_01085	SF241205XSM011_01093	SF241205XSM083_00689	SF241205XSM001_00076	SF241205XSM074_00010	SF241205XSM084_00120	SF241205XSM085_01071	SF241205XSM075_01071	SF241205XSM076_01086	SF241205XSM077_00140	SF241205XSM078_01082	SF241205XSM012_00090	SF241205XSM079_01076	SF241205XSM080_00895	SF241205XSM081_01105	SF241205XSM086_00759	SF241205XSM091_01077, SF241205XSM091_01110	SF241205XSM087_00479	SF241205XSM092_01077	SF241205XSM093_01096	SF241205XSM088_00915	SF241205XSM089_00531	SF241205XSM090_00348	SF241205XSM094_00042	SF241205XSM095_01087	SF241205XSM096_01062	SF241205XSM100_00667	SF241205XSM097_01089	SF241205XSM101_00065
OG0000090	HP, rpsB	30S ribosomal protein S2, hypothetical protein	SF241205XSM009_00628	SF241205XSM067_00613	SF241205XSM033_00612	SF241205XSM069_00658	SF241205XSM051_00648	SF241205XSM062_00687	SF241205XSM059_00766	SF241205XSM071_00564	SF241205XSM072_00564	SF241205XSM010_00563	SF241205XSM063_00674	SF241205XSM061_00591	SF241205XSM052_00658	SF241205XSM055_00725	SF241205XSM056_00525	SF241205XSM082_00428	SF241205XSM049_00624	SF241205XSM007_00598	SF241205XSM073_00975	SF241205XSM011_00535	SF241205XSM083_00667	SF241205XSM001_00664	SF241205XSM074_00565	SF241205XSM084_00320	SF241205XSM085_00739	SF241205XSM075_00193	SF241205XSM076_00639	SF241205XSM077_00455	SF241205XSM078_00636	SF241205XSM012_00663	SF241205XSM079_00595	SF241205XSM080_00491	SF241205XSM081_00594	SF241205XSM086_00642	SF241205XSM091_00966	SF241205XSM087_00304	SF241205XSM092_00424	SF241205XSM093_00621	SF241205XSM088_00572	SF241205XSM089_00397	SF241205XSM090_00738	SF241205XSM094_00514	SF241205XSM095_00671	SF241205XSM096_00801	SF241205XSM100_00233	SF241205XSM097_00420	SF241205XSM101_00551
OG0000091	hmw2_4, hmw2_3, hmw2_2	Cytadherence high molecular weight protein 2	SF241205XSM009_00792	SF241205XSM067_00680	SF241205XSM033_00799	SF241205XSM069_00554	SF241205XSM051_00591, SF241205XSM051_00592	SF241205XSM062_00630	SF241205XSM059_00662	SF241205XSM071_00859	SF241205XSM072_00852	SF241205XSM010_00621	SF241205XSM063_00843	SF241205XSM061_00768	SF241205XSM052_00810	SF241205XSM055_00568	SF241205XSM056_00694	SF241205XSM082_00713	SF241205XSM049_00676	SF241205XSM007_00773	SF241205XSM073_00485	SF241205XSM011_00710	SF241205XSM083_01051	SF241205XSM001_00728	SF241205XSM074_00847	SF241205XSM084_00911	SF241205XSM085_00800	SF241205XSM075_00056	SF241205XSM076_00698	SF241205XSM077_00753	SF241205XSM078_00817	SF241205XSM012_00724	SF241205XSM079_00770	SF241205XSM080_00047	SF241205XSM081_00490	SF241205XSM086_00709	SF241205XSM091_00152	SF241205XSM087_01045	SF241205XSM092_00366	SF241205XSM093_00455	SF241205XSM088_00552	SF241205XSM089_00249	SF241205XSM090_00480	SF241205XSM094_00810	SF241205XSM095_00567	SF241205XSM096_00636	SF241205XSM100_00587	SF241205XSM097_00317	SF241205XSM101_00850
OG0000092	HP	hypothetical protein	SF241205XSM009_00893	SF241205XSM067_00851	SF241205XSM033_00669	SF241205XSM069_00885	SF241205XSM051_00886	SF241205XSM062_00853	SF241205XSM059_00962	SF241205XSM071_00729	SF241205XSM072_00730	SF241205XSM010_00802	SF241205XSM063_00755	SF241205XSM061_00647	SF241205XSM052_00711	SF241205XSM055_00761	SF241205XSM056_00577	SF241205XSM082_01096	SF241205XSM049_00779	SF241205XSM007_00683	SF241205XSM073_00587	SF241205XSM011_00802	SF241205XSM083_00295	SF241205XSM001_00818	SF241205XSM074_00759	SF241205XSM084_00486	SF241205XSM085_00563	SF241205XSM075_00148	SF241205XSM076_00799	SF241205XSM077_01097	SF241205XSM078_00694	SF241205XSM012_00817	SF241205XSM079_01009	SF241205XSM080_00783	SF241205XSM081_00760	SF241205XSM086_00886	SF241205XSM091_00336	SF241205XSM087_00673	SF241205XSM092_00620	SF241205XSM093_00919, SF241205XSM093_00920	SF241205XSM088_00048	SF241205XSM089_00056	SF241205XSM090_00663	SF241205XSM094_00680	SF241205XSM095_00837	SF241205XSM096_00857	SF241205XSM100_00648	SF241205XSM097_00721	SF241205XSM101_00717
OG0000093	HP	hypothetical protein	SF241205XSM009_00002	SF241205XSM067_00001	SF241205XSM033_00319	SF241205XSM069_00336	SF241205XSM051_00494	SF241205XSM062_00270	SF241205XSM059_00172	SF241205XSM071_00113	SF241205XSM072_00284	SF241205XSM010_00002	SF241205XSM063_00287	SF241205XSM061_00290	SF241205XSM052_00359	SF241205XSM055_00207	SF241205XSM056_00001	SF241205XSM082_00104	SF241205XSM049_00907	SF241205XSM007_00891	SF241205XSM073_00266	SF241205XSM011_00269	SF241205XSM083_00096	SF241205XSM001_00085	SF241205XSM074_00304	SF241205XSM084_00853	SF241205XSM085_00268	SF241205XSM075_00322	SF241205XSM076_00269	SF241205XSM077_00427	SF241205XSM078_00269	SF241205XSM012_00093	SF241205XSM079_00406	SF241205XSM080_00257	SF241205XSM081_00270	SF241205XSM086_00278	SF241205XSM091_00208	SF241205XSM087_00202	SF241205XSM092_00688	SF241205XSM093_00283	SF241205XSM088_00153	SF241205XSM089_00643	SF241205XSM090_00003	SF241205XSM094_00331	SF241205XSM095_00081	SF241205XSM096_00016	SF241205XSM100_00672	SF241205XSM097_00270	SF241205XSM101_00272
OG0000094	HP	hypothetical protein	SF241205XSM009_00003	SF241205XSM067_00002	SF241205XSM033_00318	SF241205XSM069_00335	SF241205XSM051_00493	SF241205XSM062_00269	SF241205XSM059_00173	SF241205XSM071_00114	SF241205XSM072_00283	SF241205XSM010_00003	SF241205XSM063_00286	SF241205XSM061_00289	SF241205XSM052_00358	SF241205XSM055_00208	SF241205XSM056_00002	SF241205XSM082_00105	SF241205XSM049_00906	SF241205XSM007_00890	SF241205XSM073_00265	SF241205XSM011_00268	SF241205XSM083_00095	SF241205XSM001_00086	SF241205XSM074_00303	SF241205XSM084_00852	SF241205XSM085_00267	SF241205XSM075_00321	SF241205XSM076_00268	SF241205XSM077_00426	SF241205XSM078_00268	SF241205XSM012_00094	SF241205XSM079_00405	SF241205XSM080_00256	SF241205XSM081_00269	SF241205XSM086_00277	SF241205XSM091_00209	SF241205XSM087_00201	SF241205XSM092_00687	SF241205XSM093_00282	SF241205XSM088_00152	SF241205XSM089_00642	SF241205XSM090_00004	SF241205XSM094_00330	SF241205XSM095_00082	SF241205XSM096_00017	SF241205XSM100_00671	SF241205XSM097_00269	SF241205XSM101_00273
OG0000095	HP	hypothetical protein	SF241205XSM009_00004	SF241205XSM067_00003	SF241205XSM033_00317	SF241205XSM069_00334	SF241205XSM051_00492	SF241205XSM062_00268	SF241205XSM059_00174	SF241205XSM071_00115	SF241205XSM072_00282	SF241205XSM010_00004	SF241205XSM063_00285	SF241205XSM061_00288	SF241205XSM052_00357	SF241205XSM055_00209	SF241205XSM056_00004	SF241205XSM082_00106	SF241205XSM049_00904	SF241205XSM007_00889	SF241205XSM073_00264	SF241205XSM011_00267	SF241205XSM083_00094	SF241205XSM001_00087	SF241205XSM074_00302	SF241205XSM084_00851	SF241205XSM085_00266	SF241205XSM075_00320	SF241205XSM076_00267	SF241205XSM077_00424	SF241205XSM078_00267	SF241205XSM012_00095	SF241205XSM079_00404	SF241205XSM080_00255	SF241205XSM081_00268	SF241205XSM086_00275	SF241205XSM091_00210	SF241205XSM087_00200	SF241205XSM092_00686	SF241205XSM093_00281	SF241205XSM088_00150	SF241205XSM089_00641	SF241205XSM090_00005	SF241205XSM094_00329	SF241205XSM095_00083	SF241205XSM096_00018	SF241205XSM100_00670	SF241205XSM097_00268	SF241205XSM101_00274
OG0000096	HP	hypothetical protein	SF241205XSM009_00005	SF241205XSM067_00004	SF241205XSM033_00316	SF241205XSM069_00333	SF241205XSM051_00491	SF241205XSM062_00267	SF241205XSM059_00175	SF241205XSM071_00116	SF241205XSM072_00281	SF241205XSM010_00005	SF241205XSM063_00284	SF241205XSM061_00287	SF241205XSM052_00356	SF241205XSM055_00210	SF241205XSM056_00005	SF241205XSM082_00107	SF241205XSM049_00903	SF241205XSM007_00888	SF241205XSM073_00263	SF241205XSM011_00266	SF241205XSM083_00093	SF241205XSM001_00088	SF241205XSM074_00301	SF241205XSM084_00850	SF241205XSM085_00265	SF241205XSM075_00319	SF241205XSM076_00266	SF241205XSM077_00423	SF241205XSM078_00266	SF241205XSM012_00096	SF241205XSM079_00403	SF241205XSM080_00254	SF241205XSM081_00267	SF241205XSM086_00274	SF241205XSM091_00211	SF241205XSM087_00199	SF241205XSM092_00685	SF241205XSM093_00280	SF241205XSM088_00149	SF241205XSM089_00640	SF241205XSM090_00006	SF241205XSM094_00328	SF241205XSM095_00084	SF241205XSM096_00019	SF241205XSM100_00669	SF241205XSM097_00267	SF241205XSM101_00275
OG0000097	HP	hypothetical protein	SF241205XSM009_00006	SF241205XSM067_00005	SF241205XSM033_00315	SF241205XSM069_00332	SF241205XSM051_00490	SF241205XSM062_00266	SF241205XSM059_00176	SF241205XSM071_00117	SF241205XSM072_00280	SF241205XSM010_00006	SF241205XSM063_00283	SF241205XSM061_00286	SF241205XSM052_00355	SF241205XSM055_00211	SF241205XSM056_00006	SF241205XSM082_00108	SF241205XSM049_00902	SF241205XSM007_00887	SF241205XSM073_00262	SF241205XSM011_00265	SF241205XSM083_00092	SF241205XSM001_00089	SF241205XSM074_00300	SF241205XSM084_00849	SF241205XSM085_00264	SF241205XSM075_00318	SF241205XSM076_00265	SF241205XSM077_00422	SF241205XSM078_00265	SF241205XSM012_00097	SF241205XSM079_00402	SF241205XSM080_00253	SF241205XSM081_00266	SF241205XSM086_00273	SF241205XSM091_00212	SF241205XSM087_00198	SF241205XSM092_00684	SF241205XSM093_00279	SF241205XSM088_00148	SF241205XSM089_00639	SF241205XSM090_00007	SF241205XSM094_00327	SF241205XSM095_00085	SF241205XSM096_00020	SF241205XSM100_00668	SF241205XSM097_00266	SF241205XSM101_00276
OG0000098	HP	hypothetical protein	SF241205XSM009_00008	SF241205XSM067_00007	SF241205XSM033_00313	SF241205XSM069_00330	SF241205XSM051_00488	SF241205XSM062_00264	SF241205XSM059_00178	SF241205XSM071_00119	SF241205XSM072_00278	SF241205XSM010_00008	SF241205XSM063_00281	SF241205XSM061_00284	SF241205XSM052_00353	SF241205XSM055_00213	SF241205XSM056_00008	SF241205XSM082_00110	SF241205XSM049_00900	SF241205XSM007_00885	SF241205XSM073_00260	SF241205XSM011_00263	SF241205XSM083_00089	SF241205XSM001_00091	SF241205XSM074_00298	SF241205XSM084_00847	SF241205XSM085_00262	SF241205XSM075_00315	SF241205XSM076_00263	SF241205XSM077_00420	SF241205XSM078_00263	SF241205XSM012_00099	SF241205XSM079_00400	SF241205XSM080_00251	SF241205XSM081_00264	SF241205XSM086_00271	SF241205XSM091_00215	SF241205XSM087_00196	SF241205XSM092_00682	SF241205XSM093_00277	SF241205XSM088_00146	SF241205XSM089_00636	SF241205XSM090_00009	SF241205XSM094_00325	SF241205XSM095_00087	SF241205XSM096_00022	SF241205XSM100_00222	SF241205XSM097_00263	SF241205XSM101_00278
OG0000099	tkt_3, tkt_1	Transketolase	SF241205XSM009_00009	SF241205XSM067_00008	SF241205XSM033_00312	SF241205XSM069_00329	SF241205XSM051_00487	SF241205XSM062_00263	SF241205XSM059_00179	SF241205XSM071_00120	SF241205XSM072_00277	SF241205XSM010_00009	SF241205XSM063_00280	SF241205XSM061_00283	SF241205XSM052_00352	SF241205XSM055_00214	SF241205XSM056_00009	SF241205XSM082_00111	SF241205XSM049_00899	SF241205XSM007_00884	SF241205XSM073_00259	SF241205XSM011_00262	SF241205XSM083_00088	SF241205XSM001_00092	SF241205XSM074_00297	SF241205XSM084_00846	SF241205XSM085_00261	SF241205XSM075_00314	SF241205XSM076_00262	SF241205XSM077_00419	SF241205XSM078_00262	SF241205XSM012_00100	SF241205XSM079_00399	SF241205XSM080_00250	SF241205XSM081_00263	SF241205XSM086_00270	SF241205XSM091_00216	SF241205XSM087_00195	SF241205XSM092_00681	SF241205XSM093_00276	SF241205XSM088_00145	SF241205XSM089_00635	SF241205XSM090_00010	SF241205XSM094_00324	SF241205XSM095_00088	SF241205XSM096_00023	SF241205XSM100_00221	SF241205XSM097_00262	SF241205XSM101_00279
OG0000100	tkt_2	Transketolase	SF241205XSM009_00010	SF241205XSM067_00009	SF241205XSM033_00311	SF241205XSM069_00328	SF241205XSM051_00486	SF241205XSM062_00262	SF241205XSM059_00180	SF241205XSM071_00121	SF241205XSM072_00276	SF241205XSM010_00010	SF241205XSM063_00279	SF241205XSM061_00282	SF241205XSM052_00351	SF241205XSM055_00215	SF241205XSM056_00010	SF241205XSM082_00112	SF241205XSM049_00898	SF241205XSM007_00883	SF241205XSM073_00258	SF241205XSM011_00261	SF241205XSM083_00087	SF241205XSM001_00093	SF241205XSM074_00296	SF241205XSM084_00845	SF241205XSM085_00260	SF241205XSM075_00313	SF241205XSM076_00261	SF241205XSM077_00418	SF241205XSM078_00261	SF241205XSM012_00101	SF241205XSM079_00398	SF241205XSM080_00249	SF241205XSM081_00262	SF241205XSM086_00269	SF241205XSM091_00217	SF241205XSM087_00194	SF241205XSM092_00680	SF241205XSM093_00275	SF241205XSM088_00144	SF241205XSM089_00634	SF241205XSM090_00011	SF241205XSM094_00323	SF241205XSM095_00089	SF241205XSM096_00024	SF241205XSM100_00220	SF241205XSM097_00261	SF241205XSM101_00280
OG0000101	HP	hypothetical protein	SF241205XSM009_00013	SF241205XSM067_00012	SF241205XSM033_00308	SF241205XSM069_00325	SF241205XSM051_00483	SF241205XSM062_00259	SF241205XSM059_00183	SF241205XSM071_00124	SF241205XSM072_00273	SF241205XSM010_00013	SF241205XSM063_00276	SF241205XSM061_00279	SF241205XSM052_00348	SF241205XSM055_00218	SF241205XSM056_00013	SF241205XSM082_00115	SF241205XSM049_00895	SF241205XSM007_00880	SF241205XSM073_00255	SF241205XSM011_00258	SF241205XSM083_00084	SF241205XSM001_00096	SF241205XSM074_00293	SF241205XSM084_00842	SF241205XSM085_00257	SF241205XSM075_00310	SF241205XSM076_00258	SF241205XSM077_00415	SF241205XSM078_00258	SF241205XSM012_00104	SF241205XSM079_00395	SF241205XSM080_00246	SF241205XSM081_00259	SF241205XSM086_00266	SF241205XSM091_00220	SF241205XSM087_00191	SF241205XSM092_00677	SF241205XSM093_00272	SF241205XSM088_00141	SF241205XSM089_00631	SF241205XSM090_00014	SF241205XSM094_00320	SF241205XSM095_00092	SF241205XSM096_00027	SF241205XSM100_00217	SF241205XSM097_00258	SF241205XSM101_00283
OG0000102	HP	hypothetical protein	SF241205XSM009_00014	SF241205XSM067_00013	SF241205XSM033_00307	SF241205XSM069_00324	SF241205XSM051_00482	SF241205XSM062_00258	SF241205XSM059_00184	SF241205XSM071_00125	SF241205XSM072_00272	SF241205XSM010_00014	SF241205XSM063_00275	SF241205XSM061_00278	SF241205XSM052_00347	SF241205XSM055_00219	SF241205XSM056_00014	SF241205XSM082_00116	SF241205XSM049_00894	SF241205XSM007_00879	SF241205XSM073_00254	SF241205XSM011_00257	SF241205XSM083_00083	SF241205XSM001_00097	SF241205XSM074_00292	SF241205XSM084_00841	SF241205XSM085_00256	SF241205XSM075_00309	SF241205XSM076_00257	SF241205XSM077_00414	SF241205XSM078_00257	SF241205XSM012_00105	SF241205XSM079_00394	SF241205XSM080_00245	SF241205XSM081_00258	SF241205XSM086_00265	SF241205XSM091_00221	SF241205XSM087_00190	SF241205XSM092_00676	SF241205XSM093_00271	SF241205XSM088_00140	SF241205XSM089_00630	SF241205XSM090_00015	SF241205XSM094_00319	SF241205XSM095_00093	SF241205XSM096_00028	SF241205XSM100_00216	SF241205XSM097_00257	SF241205XSM101_00284
OG0000103	HP	hypothetical protein	SF241205XSM009_00015	SF241205XSM067_00014	SF241205XSM033_00306	SF241205XSM069_00323	SF241205XSM051_00481	SF241205XSM062_00257	SF241205XSM059_00185	SF241205XSM071_00126	SF241205XSM072_00271	SF241205XSM010_00015	SF241205XSM063_00274	SF241205XSM061_00277	SF241205XSM052_00346	SF241205XSM055_00220	SF241205XSM056_00015	SF241205XSM082_00117	SF241205XSM049_00893	SF241205XSM007_00878	SF241205XSM073_00253	SF241205XSM011_00256	SF241205XSM083_00082	SF241205XSM001_00098	SF241205XSM074_00291	SF241205XSM084_00840	SF241205XSM085_00255	SF241205XSM075_00308	SF241205XSM076_00256	SF241205XSM077_00413	SF241205XSM078_00256	SF241205XSM012_00106	SF241205XSM079_00393	SF241205XSM080_00244	SF241205XSM081_00257	SF241205XSM086_00264	SF241205XSM091_00222	SF241205XSM087_00189	SF241205XSM092_00675	SF241205XSM093_00270	SF241205XSM088_00139	SF241205XSM089_00629	SF241205XSM090_00016	SF241205XSM094_00318	SF241205XSM095_00094	SF241205XSM096_00029	SF241205XSM100_00215	SF241205XSM097_00256	SF241205XSM101_00285
OG0000104	HP	hypothetical protein	SF241205XSM009_00016	SF241205XSM067_00015	SF241205XSM033_00305	SF241205XSM069_00322	SF241205XSM051_00480	SF241205XSM062_00256	SF241205XSM059_00186	SF241205XSM071_00127	SF241205XSM072_00270	SF241205XSM010_00016	SF241205XSM063_00273	SF241205XSM061_00276	SF241205XSM052_00345	SF241205XSM055_00221	SF241205XSM056_00016	SF241205XSM082_00118	SF241205XSM049_00892	SF241205XSM007_00877	SF241205XSM073_00252	SF241205XSM011_00255	SF241205XSM083_00081	SF241205XSM001_00099	SF241205XSM074_00290	SF241205XSM084_00839	SF241205XSM085_00254	SF241205XSM075_00307	SF241205XSM076_00255	SF241205XSM077_00412	SF241205XSM078_00255	SF241205XSM012_00107	SF241205XSM079_00392	SF241205XSM080_00243	SF241205XSM081_00256	SF241205XSM086_00263	SF241205XSM091_00223	SF241205XSM087_00188	SF241205XSM092_00674	SF241205XSM093_00269	SF241205XSM088_00138	SF241205XSM089_00628	SF241205XSM090_00017	SF241205XSM094_00317	SF241205XSM095_00095	SF241205XSM096_00030	SF241205XSM100_00214	SF241205XSM097_00255	SF241205XSM101_00286
OG0000105	HP	hypothetical protein	SF241205XSM009_00017	SF241205XSM067_00016	SF241205XSM033_00304	SF241205XSM069_00321	SF241205XSM051_00479	SF241205XSM062_00255	SF241205XSM059_00187	SF241205XSM071_00128	SF241205XSM072_00269	SF241205XSM010_00017	SF241205XSM063_00272	SF241205XSM061_00275	SF241205XSM052_00344	SF241205XSM055_00222	SF241205XSM056_00017	SF241205XSM082_00119	SF241205XSM049_00891	SF241205XSM007_00876	SF241205XSM073_00251	SF241205XSM011_00254	SF241205XSM083_00080	SF241205XSM001_00100	SF241205XSM074_00289	SF241205XSM084_00838	SF241205XSM085_00253	SF241205XSM075_00306	SF241205XSM076_00254	SF241205XSM077_00411	SF241205XSM078_00254	SF241205XSM012_00108	SF241205XSM079_00391	SF241205XSM080_00242	SF241205XSM081_00255	SF241205XSM086_00262	SF241205XSM091_00224	SF241205XSM087_00187	SF241205XSM092_00673	SF241205XSM093_00268	SF241205XSM088_00137	SF241205XSM089_00627	SF241205XSM090_00018	SF241205XSM094_00316	SF241205XSM095_00096	SF241205XSM096_00031	SF241205XSM100_00213	SF241205XSM097_00254	SF241205XSM101_00287
OG0000106	HP	hypothetical protein	SF241205XSM009_00018	SF241205XSM067_00017	SF241205XSM033_00303	SF241205XSM069_00320	SF241205XSM051_00478	SF241205XSM062_00254	SF241205XSM059_00188	SF241205XSM071_00129	SF241205XSM072_00268	SF241205XSM010_00018	SF241205XSM063_00271	SF241205XSM061_00274	SF241205XSM052_00343	SF241205XSM055_00223	SF241205XSM056_00018	SF241205XSM082_00120	SF241205XSM049_00890	SF241205XSM007_00875	SF241205XSM073_00250	SF241205XSM011_00253	SF241205XSM083_00079	SF241205XSM001_00101	SF241205XSM074_00288	SF241205XSM084_00837	SF241205XSM085_00252	SF241205XSM075_00305	SF241205XSM076_00253	SF241205XSM077_00410	SF241205XSM078_00253	SF241205XSM012_00109	SF241205XSM079_00390	SF241205XSM080_00241	SF241205XSM081_00254	SF241205XSM086_00261	SF241205XSM091_00225	SF241205XSM087_00186	SF241205XSM092_00672	SF241205XSM093_00267	SF241205XSM088_00136	SF241205XSM089_00626	SF241205XSM090_00019	SF241205XSM094_00315	SF241205XSM095_00097	SF241205XSM096_00032	SF241205XSM100_00212	SF241205XSM097_00253	SF241205XSM101_00288
OG0000107	HP	hypothetical protein	SF241205XSM009_00019	SF241205XSM067_00018	SF241205XSM033_00302	SF241205XSM069_00319	SF241205XSM051_00477	SF241205XSM062_00253	SF241205XSM059_00189	SF241205XSM071_00130	SF241205XSM072_00267	SF241205XSM010_00019	SF241205XSM063_00270	SF241205XSM061_00273	SF241205XSM052_00342	SF241205XSM055_00224	SF241205XSM056_00019	SF241205XSM082_00121	SF241205XSM049_00889	SF241205XSM007_00874	SF241205XSM073_00249	SF241205XSM011_00252	SF241205XSM083_00078	SF241205XSM001_00102	SF241205XSM074_00287	SF241205XSM084_00836	SF241205XSM085_00251	SF241205XSM075_00304	SF241205XSM076_00252	SF241205XSM077_00409	SF241205XSM078_00252	SF241205XSM012_00110	SF241205XSM079_00389	SF241205XSM080_00240	SF241205XSM081_00253	SF241205XSM086_00260	SF241205XSM091_00226	SF241205XSM087_00185	SF241205XSM092_00671	SF241205XSM093_00266	SF241205XSM088_00135	SF241205XSM089_00625	SF241205XSM090_00020	SF241205XSM094_00314	SF241205XSM095_00098	SF241205XSM096_00033	SF241205XSM100_00211	SF241205XSM097_00252	SF241205XSM101_00289
OG0000108	HP	hypothetical protein	SF241205XSM009_00020	SF241205XSM067_00019	SF241205XSM033_00301	SF241205XSM069_00318	SF241205XSM051_00476	SF241205XSM062_00252	SF241205XSM059_00190	SF241205XSM071_00131	SF241205XSM072_00266	SF241205XSM010_00020	SF241205XSM063_00269	SF241205XSM061_00272	SF241205XSM052_00341	SF241205XSM055_00225	SF241205XSM056_00020	SF241205XSM082_00122	SF241205XSM049_00888	SF241205XSM007_00873	SF241205XSM073_00248	SF241205XSM011_00251	SF241205XSM083_00077	SF241205XSM001_00103	SF241205XSM074_00286	SF241205XSM084_00835	SF241205XSM085_00250	SF241205XSM075_00303	SF241205XSM076_00251	SF241205XSM077_00408	SF241205XSM078_00251	SF241205XSM012_00111	SF241205XSM079_00388	SF241205XSM080_00239	SF241205XSM081_00252	SF241205XSM086_00259	SF241205XSM091_00227	SF241205XSM087_00184	SF241205XSM092_00670	SF241205XSM093_00265	SF241205XSM088_00134	SF241205XSM089_00624	SF241205XSM090_00857	SF241205XSM094_00313	SF241205XSM095_00099	SF241205XSM096_00034	SF241205XSM100_00210	SF241205XSM097_00251	SF241205XSM101_00290
OG0000109	fruK_2, fruK_1, fruK	Putative 1-phosphofructokinase	SF241205XSM009_00021	SF241205XSM067_00020	SF241205XSM033_00300	SF241205XSM069_00317	SF241205XSM051_00475	SF241205XSM062_00251	SF241205XSM059_00191	SF241205XSM071_00132	SF241205XSM072_00265	SF241205XSM010_00021	SF241205XSM063_00268	SF241205XSM061_00271	SF241205XSM052_00340	SF241205XSM055_00226	SF241205XSM056_00021	SF241205XSM082_00123	SF241205XSM049_00887	SF241205XSM007_00872	SF241205XSM073_00247	SF241205XSM011_00250	SF241205XSM083_00076	SF241205XSM001_00104	SF241205XSM074_00285	SF241205XSM084_00834	SF241205XSM085_00249	SF241205XSM075_00302	SF241205XSM076_00250	SF241205XSM077_00407	SF241205XSM078_00250	SF241205XSM012_00112	SF241205XSM079_00387	SF241205XSM080_00238	SF241205XSM081_00251	SF241205XSM086_00258	SF241205XSM091_00228	SF241205XSM087_00183	SF241205XSM092_00669	SF241205XSM093_00264	SF241205XSM088_00133	SF241205XSM089_00623	SF241205XSM090_00858	SF241205XSM094_00312	SF241205XSM095_00100	SF241205XSM096_00035	SF241205XSM100_00209	SF241205XSM097_00250	SF241205XSM101_00291
OG0000110	HP	hypothetical protein	SF241205XSM009_00022	SF241205XSM067_00021	SF241205XSM033_00299	SF241205XSM069_00316	SF241205XSM051_00474	SF241205XSM062_00250	SF241205XSM059_00192	SF241205XSM071_00133	SF241205XSM072_00264	SF241205XSM010_00022	SF241205XSM063_00267	SF241205XSM061_00270	SF241205XSM052_00339	SF241205XSM055_00227	SF241205XSM056_00022	SF241205XSM082_00124	SF241205XSM049_00886	SF241205XSM007_00871	SF241205XSM073_00246	SF241205XSM011_00249	SF241205XSM083_00075	SF241205XSM001_00105	SF241205XSM074_00284	SF241205XSM084_00833	SF241205XSM085_00248	SF241205XSM075_00301	SF241205XSM076_00249	SF241205XSM077_00406	SF241205XSM078_00249	SF241205XSM012_00113	SF241205XSM079_00386	SF241205XSM080_00237	SF241205XSM081_00250	SF241205XSM086_00257	SF241205XSM091_00229	SF241205XSM087_00182	SF241205XSM092_00668	SF241205XSM093_00263	SF241205XSM088_00132	SF241205XSM089_00622	SF241205XSM090_00859	SF241205XSM094_00311	SF241205XSM095_00101	SF241205XSM096_00036	SF241205XSM100_00208	SF241205XSM097_00249	SF241205XSM101_00292
OG0000111	fruA	PTS system fructose-specific EIIABC component	SF241205XSM009_00023	SF241205XSM067_00022	SF241205XSM033_00298	SF241205XSM069_00315	SF241205XSM051_00473	SF241205XSM062_00249	SF241205XSM059_00193	SF241205XSM071_00134	SF241205XSM072_00263	SF241205XSM010_00023	SF241205XSM063_00266	SF241205XSM061_00269	SF241205XSM052_00338	SF241205XSM055_00228	SF241205XSM056_00023	SF241205XSM082_00125	SF241205XSM049_00885	SF241205XSM007_00870	SF241205XSM073_00245	SF241205XSM011_00248	SF241205XSM083_00074	SF241205XSM001_00106	SF241205XSM074_00283	SF241205XSM084_00832	SF241205XSM085_00247	SF241205XSM075_00300	SF241205XSM076_00248	SF241205XSM077_00405	SF241205XSM078_00248	SF241205XSM012_00114	SF241205XSM079_00385	SF241205XSM080_00236	SF241205XSM081_00249	SF241205XSM086_00256	SF241205XSM091_00230	SF241205XSM087_00181	SF241205XSM092_00667	SF241205XSM093_00262	SF241205XSM088_00131	SF241205XSM089_00621	SF241205XSM090_00860	SF241205XSM094_00310	SF241205XSM095_00102	SF241205XSM096_00037	SF241205XSM100_00207	SF241205XSM097_00248	SF241205XSM101_00293
OG0000112	HP	hypothetical protein	SF241205XSM009_00025	SF241205XSM067_00024	SF241205XSM033_00296	SF241205XSM069_00313	SF241205XSM051_00471	SF241205XSM062_00247	SF241205XSM059_00195	SF241205XSM071_00136	SF241205XSM072_00261	SF241205XSM010_00025	SF241205XSM063_00264	SF241205XSM061_00267	SF241205XSM052_00336	SF241205XSM055_00230	SF241205XSM056_00025	SF241205XSM082_01049	SF241205XSM049_00883	SF241205XSM007_00868	SF241205XSM073_00243	SF241205XSM011_00246	SF241205XSM083_00827	SF241205XSM001_00108	SF241205XSM074_00281	SF241205XSM084_00830	SF241205XSM085_00245	SF241205XSM075_00298	SF241205XSM076_00246	SF241205XSM077_00403	SF241205XSM078_00246	SF241205XSM012_00116	SF241205XSM079_00383	SF241205XSM080_01127	SF241205XSM081_00247	SF241205XSM086_00254	SF241205XSM091_00232	SF241205XSM087_00645	SF241205XSM092_01053	SF241205XSM093_00260	SF241205XSM088_00129	SF241205XSM089_00619	SF241205XSM090_01000	SF241205XSM094_00308	SF241205XSM095_00104	SF241205XSM096_00039	SF241205XSM100_01017	SF241205XSM097_00246	SF241205XSM101_00295
OG0000113	HP	hypothetical protein	SF241205XSM009_00027	SF241205XSM067_00026	SF241205XSM033_00294	SF241205XSM069_00312	SF241205XSM051_00469	SF241205XSM062_00246	SF241205XSM059_00197	SF241205XSM071_00138	SF241205XSM072_00259	SF241205XSM010_00027	SF241205XSM063_00263	SF241205XSM061_00266	SF241205XSM052_00335	SF241205XSM055_00232	SF241205XSM056_00027	SF241205XSM082_01047	SF241205XSM049_00881	SF241205XSM007_00867	SF241205XSM073_00242	SF241205XSM011_00244	SF241205XSM083_00825	SF241205XSM001_00110	SF241205XSM074_00279	SF241205XSM084_00829	SF241205XSM085_00244	SF241205XSM075_00296	SF241205XSM076_00245	SF241205XSM077_00402	SF241205XSM078_00245	SF241205XSM012_00118	SF241205XSM079_00381	SF241205XSM080_01125	SF241205XSM081_00245	SF241205XSM086_00252	SF241205XSM091_00234	SF241205XSM087_00643	SF241205XSM092_01051	SF241205XSM093_00258	SF241205XSM088_00127	SF241205XSM089_00617	SF241205XSM090_00998	SF241205XSM094_00307	SF241205XSM095_00106	SF241205XSM096_00041	SF241205XSM100_01015	SF241205XSM097_00245	SF241205XSM101_00297
OG0000114	HP	hypothetical protein	SF241205XSM009_00028	SF241205XSM067_00027	SF241205XSM033_00293	SF241205XSM069_00311	SF241205XSM051_00468	SF241205XSM062_00245	SF241205XSM059_00198	SF241205XSM071_00139	SF241205XSM072_00258	SF241205XSM010_00028	SF241205XSM063_00262	SF241205XSM061_00265	SF241205XSM052_00334	SF241205XSM055_00233	SF241205XSM056_00028	SF241205XSM082_01046	SF241205XSM049_00880	SF241205XSM007_00866	SF241205XSM073_00241	SF241205XSM011_00243	SF241205XSM083_00035	SF241205XSM001_00111	SF241205XSM074_00278	SF241205XSM084_00828	SF241205XSM085_00243	SF241205XSM075_00295	SF241205XSM076_00244	SF241205XSM077_00401	SF241205XSM078_00244	SF241205XSM012_00119	SF241205XSM079_00380	SF241205XSM080_01124	SF241205XSM081_00244	SF241205XSM086_00251	SF241205XSM091_00235	SF241205XSM087_00934	SF241205XSM092_01050	SF241205XSM093_00257	SF241205XSM088_00126	SF241205XSM089_00616	SF241205XSM090_00770	SF241205XSM094_00306	SF241205XSM095_00107	SF241205XSM096_00042	SF241205XSM100_00698	SF241205XSM097_00244	SF241205XSM101_00298
OG0000115	HP	hypothetical protein	SF241205XSM009_00029	SF241205XSM067_00028	SF241205XSM033_00292	SF241205XSM069_00310	SF241205XSM051_00467	SF241205XSM062_00244	SF241205XSM059_00199	SF241205XSM071_00140	SF241205XSM072_00257	SF241205XSM010_00029	SF241205XSM063_00261	SF241205XSM061_00264	SF241205XSM052_00333	SF241205XSM055_00234	SF241205XSM056_00029	SF241205XSM082_01045	SF241205XSM049_00879	SF241205XSM007_00865	SF241205XSM073_00240	SF241205XSM011_00242	SF241205XSM083_00036	SF241205XSM001_00112	SF241205XSM074_00277	SF241205XSM084_00827	SF241205XSM085_00242	SF241205XSM075_00294	SF241205XSM076_00243	SF241205XSM077_00400	SF241205XSM078_00243	SF241205XSM012_00120	SF241205XSM079_00379	SF241205XSM080_01123	SF241205XSM081_00243	SF241205XSM086_00250	SF241205XSM091_00236	SF241205XSM087_00933	SF241205XSM092_01049	SF241205XSM093_00256	SF241205XSM088_00125	SF241205XSM089_00615	SF241205XSM090_00769	SF241205XSM094_00305	SF241205XSM095_00108	SF241205XSM096_00043	SF241205XSM100_00697	SF241205XSM097_00243	SF241205XSM101_00299
OG0000116	HP	hypothetical protein	SF241205XSM009_00030	SF241205XSM067_00029	SF241205XSM033_00291	SF241205XSM069_00309	SF241205XSM051_00466	SF241205XSM062_00243	SF241205XSM059_00200	SF241205XSM071_00141	SF241205XSM072_00256	SF241205XSM010_00030	SF241205XSM063_00260	SF241205XSM061_00263	SF241205XSM052_00332	SF241205XSM055_00235	SF241205XSM056_00030	SF241205XSM082_01044	SF241205XSM049_00878	SF241205XSM007_00864	SF241205XSM073_00239	SF241205XSM011_00241	SF241205XSM083_00037	SF241205XSM001_00113	SF241205XSM074_00276	SF241205XSM084_00826	SF241205XSM085_00241	SF241205XSM075_00293	SF241205XSM076_00242	SF241205XSM077_00399	SF241205XSM078_00242	SF241205XSM012_00121	SF241205XSM079_00378	SF241205XSM080_01122	SF241205XSM081_00242	SF241205XSM086_00249	SF241205XSM091_00237	SF241205XSM087_00932	SF241205XSM092_01048	SF241205XSM093_00255	SF241205XSM088_00124	SF241205XSM089_00614	SF241205XSM090_00768	SF241205XSM094_00304	SF241205XSM095_00109	SF241205XSM096_00044	SF241205XSM100_00696	SF241205XSM097_00242	SF241205XSM101_00300
OG0000117	tarS	Poly(ribitol-phosphate) beta-N-acetylglucosaminyltransferase TarS	SF241205XSM009_00031	SF241205XSM067_00030	SF241205XSM033_00290	SF241205XSM069_00308	SF241205XSM051_00465	SF241205XSM062_00242	SF241205XSM059_00201	SF241205XSM071_00142	SF241205XSM072_00255	SF241205XSM010_00031	SF241205XSM063_00259	SF241205XSM061_00262	SF241205XSM052_00331	SF241205XSM055_00236	SF241205XSM056_00031	SF241205XSM082_01043	SF241205XSM049_00877	SF241205XSM007_00863	SF241205XSM073_00238	SF241205XSM011_00240	SF241205XSM083_00038	SF241205XSM001_00114	SF241205XSM074_00275	SF241205XSM084_00825	SF241205XSM085_00240	SF241205XSM075_00292	SF241205XSM076_00241	SF241205XSM077_00398	SF241205XSM078_00241	SF241205XSM012_00122	SF241205XSM079_00377	SF241205XSM080_01121	SF241205XSM081_00241	SF241205XSM086_00248	SF241205XSM091_00238	SF241205XSM087_00931	SF241205XSM092_01047	SF241205XSM093_00254	SF241205XSM088_00123	SF241205XSM089_00613	SF241205XSM090_00767	SF241205XSM094_00303	SF241205XSM095_00110	SF241205XSM096_00045	SF241205XSM100_00695	SF241205XSM097_00241	SF241205XSM101_00301
OG0000118	smpB	SsrA-binding protein	SF241205XSM009_00032	SF241205XSM067_00031	SF241205XSM033_00289	SF241205XSM069_00307	SF241205XSM051_00464	SF241205XSM062_00241	SF241205XSM059_00202	SF241205XSM071_00143	SF241205XSM072_00254	SF241205XSM010_00032	SF241205XSM063_00258	SF241205XSM061_00261	SF241205XSM052_00330	SF241205XSM055_00237	SF241205XSM056_00032	SF241205XSM082_01042	SF241205XSM049_00876	SF241205XSM007_00862	SF241205XSM073_00237	SF241205XSM011_00239	SF241205XSM083_00039	SF241205XSM001_00115	SF241205XSM074_00274	SF241205XSM084_00824	SF241205XSM085_00239	SF241205XSM075_00291	SF241205XSM076_00240	SF241205XSM077_00397	SF241205XSM078_00240	SF241205XSM012_00123	SF241205XSM079_00376	SF241205XSM080_01120	SF241205XSM081_00240	SF241205XSM086_00247	SF241205XSM091_00239	SF241205XSM087_00930	SF241205XSM092_01046	SF241205XSM093_00253	SF241205XSM088_00122	SF241205XSM089_00612	SF241205XSM090_00766	SF241205XSM094_00302	SF241205XSM095_00111	SF241205XSM096_00046	SF241205XSM100_00694	SF241205XSM097_00240	SF241205XSM101_00302
OG0000119	rnmV	Ribonuclease M5	SF241205XSM009_00034	SF241205XSM067_00033	SF241205XSM033_00287	SF241205XSM069_00305	SF241205XSM051_00462	SF241205XSM062_00239	SF241205XSM059_00204	SF241205XSM071_00145	SF241205XSM072_00252	SF241205XSM010_00034	SF241205XSM063_00256	SF241205XSM061_00259	SF241205XSM052_00328	SF241205XSM055_00239	SF241205XSM056_00034	SF241205XSM082_01040	SF241205XSM049_00874	SF241205XSM007_00860	SF241205XSM073_00235	SF241205XSM011_00237	SF241205XSM083_00041	SF241205XSM001_00117	SF241205XSM074_00272	SF241205XSM084_00822	SF241205XSM085_00237	SF241205XSM075_00289	SF241205XSM076_00238	SF241205XSM077_00395	SF241205XSM078_00238	SF241205XSM012_00125	SF241205XSM079_00374	SF241205XSM080_01118	SF241205XSM081_00238	SF241205XSM086_00245	SF241205XSM091_00241	SF241205XSM087_00928	SF241205XSM092_01044	SF241205XSM093_00251	SF241205XSM088_00120	SF241205XSM089_00610	SF241205XSM090_00764	SF241205XSM094_00300	SF241205XSM095_00113	SF241205XSM096_00048	SF241205XSM100_00692	SF241205XSM097_00238	SF241205XSM101_00304
OG0000120	HP	hypothetical protein	SF241205XSM009_00037	SF241205XSM067_00036	SF241205XSM033_00284	SF241205XSM069_00302	SF241205XSM051_00459	SF241205XSM062_00236	SF241205XSM059_00207	SF241205XSM071_00148	SF241205XSM072_00249	SF241205XSM010_00037	SF241205XSM063_00253	SF241205XSM061_00256	SF241205XSM052_00325	SF241205XSM055_00242	SF241205XSM056_00037	SF241205XSM082_01037	SF241205XSM049_00871	SF241205XSM007_00857	SF241205XSM073_00232	SF241205XSM011_00234	SF241205XSM083_00044	SF241205XSM001_00120	SF241205XSM074_00269	SF241205XSM084_00819	SF241205XSM085_00234	SF241205XSM075_00286	SF241205XSM076_00235	SF241205XSM077_00392	SF241205XSM078_00235	SF241205XSM012_00128	SF241205XSM079_00371	SF241205XSM080_01115	SF241205XSM081_00235	SF241205XSM086_00242	SF241205XSM091_00244	SF241205XSM087_00925	SF241205XSM092_01041	SF241205XSM093_00248	SF241205XSM088_00117	SF241205XSM089_00607	SF241205XSM090_00931	SF241205XSM094_00297	SF241205XSM095_00116	SF241205XSM096_00051	SF241205XSM100_00877	SF241205XSM097_00235	SF241205XSM101_00307
OG0000121	nusG	Transcription termination/antitermination protein NusG	SF241205XSM009_00038	SF241205XSM067_00037	SF241205XSM033_00283	SF241205XSM069_00301	SF241205XSM051_00458	SF241205XSM062_00235	SF241205XSM059_00208	SF241205XSM071_00149	SF241205XSM072_00248	SF241205XSM010_00038	SF241205XSM063_00252	SF241205XSM061_00255	SF241205XSM052_00324	SF241205XSM055_00243	SF241205XSM056_00038	SF241205XSM082_01036	SF241205XSM049_00870	SF241205XSM007_00856	SF241205XSM073_00231	SF241205XSM011_00233	SF241205XSM083_00045	SF241205XSM001_00121	SF241205XSM074_00268	SF241205XSM084_00818	SF241205XSM085_00233	SF241205XSM075_00285	SF241205XSM076_00234	SF241205XSM077_00391	SF241205XSM078_00234	SF241205XSM012_00129	SF241205XSM079_00370	SF241205XSM080_01114	SF241205XSM081_00234	SF241205XSM086_00241	SF241205XSM091_00245	SF241205XSM087_00924	SF241205XSM092_01040	SF241205XSM093_00247	SF241205XSM088_00116	SF241205XSM089_00606	SF241205XSM090_00930	SF241205XSM094_00296	SF241205XSM095_00117	SF241205XSM096_00052	SF241205XSM100_00876	SF241205XSM097_00234	SF241205XSM101_00308
OG0000122	HP	hypothetical protein	SF241205XSM009_00039	SF241205XSM067_00038	SF241205XSM033_00282	SF241205XSM069_00300	SF241205XSM051_00457	SF241205XSM062_00234	SF241205XSM059_00209	SF241205XSM071_00150	SF241205XSM072_00247	SF241205XSM010_00039	SF241205XSM063_00251	SF241205XSM061_00254	SF241205XSM052_00323	SF241205XSM055_00244	SF241205XSM056_00039	SF241205XSM082_01035	SF241205XSM049_00869	SF241205XSM007_00855	SF241205XSM073_00230	SF241205XSM011_00232	SF241205XSM083_00046	SF241205XSM001_00122	SF241205XSM074_00267	SF241205XSM084_00817	SF241205XSM085_00232	SF241205XSM075_00284	SF241205XSM076_00233	SF241205XSM077_00390	SF241205XSM078_00233	SF241205XSM012_00130	SF241205XSM079_00369	SF241205XSM080_01113	SF241205XSM081_00233	SF241205XSM086_00240	SF241205XSM091_00246	SF241205XSM087_00923	SF241205XSM092_01039	SF241205XSM093_00246	SF241205XSM088_00115	SF241205XSM089_00605	SF241205XSM090_00929	SF241205XSM094_00295	SF241205XSM095_00118	SF241205XSM096_00053	SF241205XSM100_00875	SF241205XSM097_00233	SF241205XSM101_00309
OG0000123	HP	putative phosphomannomutase	SF241205XSM009_00040	SF241205XSM067_00039	SF241205XSM033_00281	SF241205XSM069_00299	SF241205XSM051_00456	SF241205XSM062_00233	SF241205XSM059_00210	SF241205XSM071_00151	SF241205XSM072_00246	SF241205XSM010_00040	SF241205XSM063_00250	SF241205XSM061_00253	SF241205XSM052_00322	SF241205XSM055_00245	SF241205XSM056_00040	SF241205XSM082_01034	SF241205XSM049_00868	SF241205XSM007_00854	SF241205XSM073_00229	SF241205XSM011_00231	SF241205XSM083_00047	SF241205XSM001_00123	SF241205XSM074_00266	SF241205XSM084_00816	SF241205XSM085_00231	SF241205XSM075_00283	SF241205XSM076_00232	SF241205XSM077_00389	SF241205XSM078_00232	SF241205XSM012_00131	SF241205XSM079_00368	SF241205XSM080_01112	SF241205XSM081_00232	SF241205XSM086_00239	SF241205XSM091_00247	SF241205XSM087_00922	SF241205XSM092_01038	SF241205XSM093_00245	SF241205XSM088_00114	SF241205XSM089_00604	SF241205XSM090_00928	SF241205XSM094_00294	SF241205XSM095_00119	SF241205XSM096_00054	SF241205XSM100_00874	SF241205XSM097_00232	SF241205XSM101_00310
OG0000124	cdd	Cytidine deaminase	SF241205XSM009_00042	SF241205XSM067_00041	SF241205XSM033_00279	SF241205XSM069_00297	SF241205XSM051_00454	SF241205XSM062_00231	SF241205XSM059_00212	SF241205XSM071_00153	SF241205XSM072_00244	SF241205XSM010_00042	SF241205XSM063_00248	SF241205XSM061_00251	SF241205XSM052_00320	SF241205XSM055_00247	SF241205XSM056_00042	SF241205XSM082_01032	SF241205XSM049_00866	SF241205XSM007_00852	SF241205XSM073_00227	SF241205XSM011_00229	SF241205XSM083_00049	SF241205XSM001_00125	SF241205XSM074_00264	SF241205XSM084_00814	SF241205XSM085_00229	SF241205XSM075_00281	SF241205XSM076_00230	SF241205XSM077_00387	SF241205XSM078_00230	SF241205XSM012_00133	SF241205XSM079_00366	SF241205XSM080_01110	SF241205XSM081_00230	SF241205XSM086_00237	SF241205XSM091_00249	SF241205XSM087_00920	SF241205XSM092_01036	SF241205XSM093_00243	SF241205XSM088_00112	SF241205XSM089_00602	SF241205XSM090_00816	SF241205XSM094_00292	SF241205XSM095_00121	SF241205XSM096_00056	SF241205XSM100_00149	SF241205XSM097_00230	SF241205XSM101_00312
OG0000125	HP, deoA	Thymidine phosphorylase, hypothetical protein	SF241205XSM009_00043	SF241205XSM067_00042	SF241205XSM033_00278	SF241205XSM069_00296	SF241205XSM051_00453	SF241205XSM062_00230	SF241205XSM059_00213	SF241205XSM071_00154	SF241205XSM072_00243	SF241205XSM010_00043	SF241205XSM063_00247	SF241205XSM061_00250	SF241205XSM052_00319	SF241205XSM055_00248	SF241205XSM056_00043	SF241205XSM082_01031	SF241205XSM049_00865	SF241205XSM007_00851	SF241205XSM073_00226	SF241205XSM011_00228	SF241205XSM083_00050	SF241205XSM001_00126	SF241205XSM074_00263	SF241205XSM084_00813	SF241205XSM085_00228	SF241205XSM075_00280	SF241205XSM076_00229	SF241205XSM077_00386	SF241205XSM078_00229	SF241205XSM012_00134	SF241205XSM079_00365	SF241205XSM080_01109	SF241205XSM081_00229	SF241205XSM086_00236	SF241205XSM091_00250	SF241205XSM087_00919	SF241205XSM092_01035	SF241205XSM093_00242	SF241205XSM088_00111	SF241205XSM089_00601	SF241205XSM090_00815	SF241205XSM094_00291	SF241205XSM095_00122	SF241205XSM096_00057	SF241205XSM100_00148	SF241205XSM097_00229	SF241205XSM101_00313
OG0000126	pdp	Pyrimidine-nucleoside phosphorylase	SF241205XSM009_00044	SF241205XSM067_00043	SF241205XSM033_00277	SF241205XSM069_00295	SF241205XSM051_00452	SF241205XSM062_00229	SF241205XSM059_00214	SF241205XSM071_00155	SF241205XSM072_00242	SF241205XSM010_00044	SF241205XSM063_00246	SF241205XSM061_00249	SF241205XSM052_00318	SF241205XSM055_00249	SF241205XSM056_00044	SF241205XSM082_01030	SF241205XSM049_00864	SF241205XSM007_00850	SF241205XSM073_00225	SF241205XSM011_00227	SF241205XSM083_00051	SF241205XSM001_00127	SF241205XSM074_00262	SF241205XSM084_00812	SF241205XSM085_00227	SF241205XSM075_00279	SF241205XSM076_00228	SF241205XSM077_00385	SF241205XSM078_00228	SF241205XSM012_00135	SF241205XSM079_00364	SF241205XSM080_01108	SF241205XSM081_00228	SF241205XSM086_00235	SF241205XSM091_00251	SF241205XSM087_00918	SF241205XSM092_01034	SF241205XSM093_00241	SF241205XSM088_00110	SF241205XSM089_00600	SF241205XSM090_00814	SF241205XSM094_00290	SF241205XSM095_00123	SF241205XSM096_00058	SF241205XSM100_00147	SF241205XSM097_00228	SF241205XSM101_00314
OG0000127	HP	hypothetical protein	SF241205XSM009_00045	SF241205XSM067_00044	SF241205XSM033_00276	SF241205XSM069_00294	SF241205XSM051_00451	SF241205XSM062_00228	SF241205XSM059_00215	SF241205XSM071_00156	SF241205XSM072_00241	SF241205XSM010_00045	SF241205XSM063_00245	SF241205XSM061_00248	SF241205XSM052_00317	SF241205XSM055_00250	SF241205XSM056_00045	SF241205XSM082_01029	SF241205XSM049_00863	SF241205XSM007_00849	SF241205XSM073_00224	SF241205XSM011_00226	SF241205XSM083_00052	SF241205XSM001_00128	SF241205XSM074_00261	SF241205XSM084_00811	SF241205XSM085_00226	SF241205XSM075_00278	SF241205XSM076_00227	SF241205XSM077_00384	SF241205XSM078_00227	SF241205XSM012_00136	SF241205XSM079_00363	SF241205XSM080_01107	SF241205XSM081_00227	SF241205XSM086_00234	SF241205XSM091_00252	SF241205XSM087_00917	SF241205XSM092_01033	SF241205XSM093_00240	SF241205XSM088_00109	SF241205XSM089_00599	SF241205XSM090_00813	SF241205XSM094_00289	SF241205XSM095_00124	SF241205XSM096_00059	SF241205XSM100_00146	SF241205XSM097_00227	SF241205XSM101_00315
OG0000128	deoC, deoC1	Deoxyribose-phosphate aldolase, Deoxyribose-phosphate aldolase 1	SF241205XSM009_00046	SF241205XSM067_00045	SF241205XSM033_00275	SF241205XSM069_00293	SF241205XSM051_00450	SF241205XSM062_00227	SF241205XSM059_00216	SF241205XSM071_00157	SF241205XSM072_00240	SF241205XSM010_00046	SF241205XSM063_00244	SF241205XSM061_00247	SF241205XSM052_00316	SF241205XSM055_00251	SF241205XSM056_00046	SF241205XSM082_01028	SF241205XSM049_00862	SF241205XSM007_00848	SF241205XSM073_00223	SF241205XSM011_00225	SF241205XSM083_00053	SF241205XSM001_00129	SF241205XSM074_00260	SF241205XSM084_00810	SF241205XSM085_00225	SF241205XSM075_00277	SF241205XSM076_00226	SF241205XSM077_00383	SF241205XSM078_00226	SF241205XSM012_00137	SF241205XSM079_00362	SF241205XSM080_01106	SF241205XSM081_00226	SF241205XSM086_00233	SF241205XSM091_00253	SF241205XSM087_00916	SF241205XSM092_01032	SF241205XSM093_00239	SF241205XSM088_00108	SF241205XSM089_00598	SF241205XSM090_00812	SF241205XSM094_00288	SF241205XSM095_00125	SF241205XSM096_00060	SF241205XSM100_00145	SF241205XSM097_00226	SF241205XSM101_00316
OG0000129	deoD	Purine nucleoside phosphorylase DeoD-type	SF241205XSM009_00047	SF241205XSM067_00046	SF241205XSM033_00274	SF241205XSM069_00292	SF241205XSM051_00449	SF241205XSM062_00226	SF241205XSM059_00217	SF241205XSM071_00158	SF241205XSM072_00239	SF241205XSM010_00047	SF241205XSM063_00243	SF241205XSM061_00246	SF241205XSM052_00315	SF241205XSM055_00252	SF241205XSM056_00047	SF241205XSM082_01027	SF241205XSM049_00861	SF241205XSM007_00847	SF241205XSM073_00222	SF241205XSM011_00224	SF241205XSM083_00054	SF241205XSM001_00130	SF241205XSM074_00259	SF241205XSM084_00809	SF241205XSM085_00224	SF241205XSM075_00276	SF241205XSM076_00225	SF241205XSM077_00382	SF241205XSM078_00225	SF241205XSM012_00138	SF241205XSM079_00361	SF241205XSM080_01105	SF241205XSM081_00225	SF241205XSM086_00232	SF241205XSM091_00254	SF241205XSM087_00915	SF241205XSM092_01031	SF241205XSM093_00238	SF241205XSM088_00107	SF241205XSM089_00597	SF241205XSM090_00811	SF241205XSM094_00287	SF241205XSM095_00126	SF241205XSM096_00061	SF241205XSM100_00144	SF241205XSM097_00225	SF241205XSM101_00317
OG0000130	srp54_2, srp54_1	Signal recognition particle 54 kDa protein	SF241205XSM009_00048	SF241205XSM067_00047	SF241205XSM033_00273	SF241205XSM069_00291	SF241205XSM051_00448	SF241205XSM062_00225	SF241205XSM059_00218	SF241205XSM071_00159	SF241205XSM072_00238	SF241205XSM010_00048	SF241205XSM063_00242	SF241205XSM061_00245	SF241205XSM052_00314	SF241205XSM055_00253	SF241205XSM056_00048	SF241205XSM082_01026	SF241205XSM049_00860	SF241205XSM007_00846	SF241205XSM073_00221	SF241205XSM011_00223	SF241205XSM083_00055	SF241205XSM001_00131	SF241205XSM074_00258	SF241205XSM084_00808	SF241205XSM085_00223	SF241205XSM075_00275	SF241205XSM076_00224	SF241205XSM077_00381	SF241205XSM078_00224	SF241205XSM012_00139	SF241205XSM079_00360	SF241205XSM080_01104	SF241205XSM081_00224	SF241205XSM086_00231	SF241205XSM091_00255	SF241205XSM087_00914	SF241205XSM092_01030	SF241205XSM093_00237	SF241205XSM088_00106	SF241205XSM089_00596	SF241205XSM090_00810	SF241205XSM094_00286	SF241205XSM095_00127	SF241205XSM096_00062	SF241205XSM100_00143	SF241205XSM097_00224	SF241205XSM101_00318
OG0000131	ffh	Signal recognition particle protein	SF241205XSM009_00049	SF241205XSM067_00958	SF241205XSM033_00272	SF241205XSM069_00290	SF241205XSM051_00447	SF241205XSM062_00224	SF241205XSM059_00219	SF241205XSM071_00160	SF241205XSM072_00237	SF241205XSM010_00049	SF241205XSM063_00241	SF241205XSM061_00244	SF241205XSM052_00313	SF241205XSM055_00254	SF241205XSM056_00049	SF241205XSM082_01025	SF241205XSM049_00859	SF241205XSM007_00845	SF241205XSM073_00220	SF241205XSM011_00222	SF241205XSM083_00056	SF241205XSM001_00132	SF241205XSM074_00257	SF241205XSM084_00807	SF241205XSM085_00222	SF241205XSM075_00274	SF241205XSM076_00223	SF241205XSM077_00380	SF241205XSM078_00223	SF241205XSM012_00140	SF241205XSM079_00359	SF241205XSM080_01103	SF241205XSM081_00223	SF241205XSM086_00230	SF241205XSM091_00256	SF241205XSM087_00913	SF241205XSM092_01029	SF241205XSM093_00236	SF241205XSM088_00105	SF241205XSM089_00595	SF241205XSM090_00809	SF241205XSM094_00285	SF241205XSM095_00128	SF241205XSM096_00063	SF241205XSM100_00142	SF241205XSM097_00223	SF241205XSM101_00319
OG0000132	srp54_2, srp54_1	Signal recognition particle 54 kDa protein	SF241205XSM009_00050	SF241205XSM067_00957	SF241205XSM033_00271	SF241205XSM069_00289	SF241205XSM051_00446	SF241205XSM062_00223	SF241205XSM059_00220	SF241205XSM071_00161	SF241205XSM072_00236	SF241205XSM010_00050	SF241205XSM063_00240	SF241205XSM061_00243	SF241205XSM052_00312	SF241205XSM055_00255	SF241205XSM056_00050	SF241205XSM082_01024	SF241205XSM049_00858	SF241205XSM007_00844	SF241205XSM073_00219	SF241205XSM011_00221	SF241205XSM083_00057	SF241205XSM001_00133	SF241205XSM074_00256	SF241205XSM084_00806	SF241205XSM085_00221	SF241205XSM075_00273	SF241205XSM076_00222	SF241205XSM077_00379	SF241205XSM078_00222	SF241205XSM012_00141	SF241205XSM079_00358	SF241205XSM080_01102	SF241205XSM081_00222	SF241205XSM086_00229	SF241205XSM091_00257	SF241205XSM087_00912	SF241205XSM092_01028	SF241205XSM093_00235	SF241205XSM088_00104	SF241205XSM089_00594	SF241205XSM090_00808	SF241205XSM094_00284	SF241205XSM095_00129	SF241205XSM096_00064	SF241205XSM100_00141	SF241205XSM097_00222	SF241205XSM101_00320
OG0000133	HP	hypothetical protein	SF241205XSM009_00051	SF241205XSM067_00956	SF241205XSM033_00270	SF241205XSM069_00288	SF241205XSM051_00445	SF241205XSM062_00222	SF241205XSM059_00221	SF241205XSM071_00162	SF241205XSM072_00235	SF241205XSM010_00051	SF241205XSM063_00239	SF241205XSM061_00242	SF241205XSM052_00311	SF241205XSM055_00256	SF241205XSM056_00051	SF241205XSM082_01023	SF241205XSM049_00857	SF241205XSM007_00843	SF241205XSM073_00218	SF241205XSM011_00220	SF241205XSM083_00058	SF241205XSM001_00134	SF241205XSM074_00255	SF241205XSM084_00805	SF241205XSM085_00220	SF241205XSM075_00272	SF241205XSM076_00221	SF241205XSM077_00378	SF241205XSM078_00221	SF241205XSM012_00142	SF241205XSM079_00357	SF241205XSM080_01101	SF241205XSM081_00221	SF241205XSM086_00228	SF241205XSM091_00258	SF241205XSM087_00911	SF241205XSM092_01027	SF241205XSM093_00234	SF241205XSM088_00103	SF241205XSM089_00593	SF241205XSM090_00807	SF241205XSM094_00283	SF241205XSM095_00130	SF241205XSM096_00065	SF241205XSM100_00140	SF241205XSM097_00221	SF241205XSM101_00321
OG0000134	metK_1, metK_2	S-adenosylmethionine synthase	SF241205XSM009_00052	SF241205XSM067_00955	SF241205XSM033_00269	SF241205XSM069_00287	SF241205XSM051_00444	SF241205XSM062_00221	SF241205XSM059_00222	SF241205XSM071_00163	SF241205XSM072_00234	SF241205XSM010_00052	SF241205XSM063_00238	SF241205XSM061_00241	SF241205XSM052_00310	SF241205XSM055_00257	SF241205XSM056_00052	SF241205XSM082_01022	SF241205XSM049_00856	SF241205XSM007_00842	SF241205XSM073_00217	SF241205XSM011_00219	SF241205XSM083_00059	SF241205XSM001_00135	SF241205XSM074_00254	SF241205XSM084_00804	SF241205XSM085_00219	SF241205XSM075_00271	SF241205XSM076_00220	SF241205XSM077_00377	SF241205XSM078_00220	SF241205XSM012_00143	SF241205XSM079_00356	SF241205XSM080_01100	SF241205XSM081_00220	SF241205XSM086_00227	SF241205XSM091_00259	SF241205XSM087_00910	SF241205XSM092_01026	SF241205XSM093_00233	SF241205XSM088_00102	SF241205XSM089_00592	SF241205XSM090_00806	SF241205XSM094_00282	SF241205XSM095_00131	SF241205XSM096_00066	SF241205XSM100_00139	SF241205XSM097_00220	SF241205XSM101_00322
OG0000135	metK_1, metK_2	S-adenosylmethionine synthase	SF241205XSM009_00053	SF241205XSM067_00954	SF241205XSM033_00268	SF241205XSM069_00286	SF241205XSM051_00443	SF241205XSM062_00220	SF241205XSM059_00223	SF241205XSM071_00164	SF241205XSM072_00233	SF241205XSM010_00053	SF241205XSM063_00237	SF241205XSM061_00240	SF241205XSM052_00309	SF241205XSM055_00258	SF241205XSM056_00053	SF241205XSM082_01021	SF241205XSM049_00855	SF241205XSM007_00841	SF241205XSM073_00216	SF241205XSM011_00218	SF241205XSM083_00060	SF241205XSM001_00136	SF241205XSM074_00253	SF241205XSM084_00803	SF241205XSM085_00218	SF241205XSM075_00270	SF241205XSM076_00219	SF241205XSM077_00376	SF241205XSM078_00219	SF241205XSM012_00144	SF241205XSM079_00355	SF241205XSM080_01099	SF241205XSM081_00219	SF241205XSM086_00226	SF241205XSM091_00260	SF241205XSM087_00909	SF241205XSM092_01025	SF241205XSM093_00232	SF241205XSM088_00101	SF241205XSM089_00591	SF241205XSM090_00805	SF241205XSM094_00281	SF241205XSM095_00132	SF241205XSM096_00067	SF241205XSM100_00138	SF241205XSM097_00219	SF241205XSM101_00323
OG0000136	OSGEPL1	tRNA N6-adenosine threonylcarbamoyltransferase, mitochondrial	SF241205XSM009_00054	SF241205XSM067_00953	SF241205XSM033_00267	SF241205XSM069_00285	SF241205XSM051_00442	SF241205XSM062_00219	SF241205XSM059_00224	SF241205XSM071_00165	SF241205XSM072_00232	SF241205XSM010_00054	SF241205XSM063_00236	SF241205XSM061_00239	SF241205XSM052_00308	SF241205XSM055_00259	SF241205XSM056_00054	SF241205XSM082_01020	SF241205XSM049_00854	SF241205XSM007_00840	SF241205XSM073_00215	SF241205XSM011_00217	SF241205XSM083_00061	SF241205XSM001_00137	SF241205XSM074_00252	SF241205XSM084_00802	SF241205XSM085_00217	SF241205XSM075_00269	SF241205XSM076_00218	SF241205XSM077_00375	SF241205XSM078_00218	SF241205XSM012_00145	SF241205XSM079_00354	SF241205XSM080_01098	SF241205XSM081_00218	SF241205XSM086_00225	SF241205XSM091_00261	SF241205XSM087_00908	SF241205XSM092_01024	SF241205XSM093_00231	SF241205XSM088_00100	SF241205XSM089_00590	SF241205XSM090_00804	SF241205XSM094_00280	SF241205XSM095_00133	SF241205XSM096_00068	SF241205XSM100_00137	SF241205XSM097_00218	SF241205XSM101_00324
OG0000137	HP	hypothetical protein	SF241205XSM009_00056	SF241205XSM067_00951	SF241205XSM033_00265	SF241205XSM069_00283	SF241205XSM051_00440	SF241205XSM062_00217	SF241205XSM059_00226	SF241205XSM071_00167	SF241205XSM072_00230	SF241205XSM010_00056	SF241205XSM063_00234	SF241205XSM061_00237	SF241205XSM052_00306	SF241205XSM055_00261	SF241205XSM056_00056	SF241205XSM082_01018	SF241205XSM049_00852	SF241205XSM007_00838	SF241205XSM073_00213	SF241205XSM011_00215	SF241205XSM083_00063	SF241205XSM001_00139	SF241205XSM074_00250	SF241205XSM084_00800	SF241205XSM085_00215	SF241205XSM075_00267	SF241205XSM076_00216	SF241205XSM077_00373	SF241205XSM078_00216	SF241205XSM012_00147	SF241205XSM079_00352	SF241205XSM080_01096	SF241205XSM081_00216	SF241205XSM086_00223	SF241205XSM091_00263	SF241205XSM087_00906	SF241205XSM092_01022	SF241205XSM093_00229	SF241205XSM088_00098	SF241205XSM089_00588	SF241205XSM090_00802	SF241205XSM094_00278	SF241205XSM095_00135	SF241205XSM096_00070	SF241205XSM100_00135	SF241205XSM097_00216	SF241205XSM101_00326
OG0000138	HP	hypothetical protein	SF241205XSM009_00057	SF241205XSM067_00950	SF241205XSM033_00264	SF241205XSM069_00282	SF241205XSM051_00439	SF241205XSM062_00216	SF241205XSM059_00227	SF241205XSM071_00168	SF241205XSM072_00229	SF241205XSM010_00057	SF241205XSM063_00233	SF241205XSM061_00236	SF241205XSM052_00305	SF241205XSM055_00262	SF241205XSM056_00057	SF241205XSM082_01017	SF241205XSM049_00851	SF241205XSM007_00837	SF241205XSM073_00212	SF241205XSM011_00214	SF241205XSM083_00064	SF241205XSM001_00140	SF241205XSM074_00249	SF241205XSM084_00799	SF241205XSM085_00214	SF241205XSM075_00266	SF241205XSM076_00215	SF241205XSM077_00372	SF241205XSM078_00215	SF241205XSM012_00148	SF241205XSM079_00351	SF241205XSM080_01095	SF241205XSM081_00215	SF241205XSM086_00222	SF241205XSM091_00264	SF241205XSM087_00905	SF241205XSM092_01021	SF241205XSM093_00228	SF241205XSM088_00097	SF241205XSM089_00587	SF241205XSM090_00801	SF241205XSM094_00277	SF241205XSM095_00136	SF241205XSM096_00071	SF241205XSM100_00134	SF241205XSM097_00215	SF241205XSM101_00327
OG0000139	HP	hypothetical protein	SF241205XSM009_00058	SF241205XSM067_00949	SF241205XSM033_00263	SF241205XSM069_00281	SF241205XSM051_00438	SF241205XSM062_00215	SF241205XSM059_00228	SF241205XSM071_00169	SF241205XSM072_00228	SF241205XSM010_00058	SF241205XSM063_00232	SF241205XSM061_00235	SF241205XSM052_00304	SF241205XSM055_00263	SF241205XSM056_00058	SF241205XSM082_01016	SF241205XSM049_00850	SF241205XSM007_00836	SF241205XSM073_00211	SF241205XSM011_00213	SF241205XSM083_00065	SF241205XSM001_00141	SF241205XSM074_00248	SF241205XSM084_00798	SF241205XSM085_00213	SF241205XSM075_00265	SF241205XSM076_00214	SF241205XSM077_00371	SF241205XSM078_00214	SF241205XSM012_00149	SF241205XSM079_00350	SF241205XSM080_01094	SF241205XSM081_00214	SF241205XSM086_00221	SF241205XSM091_00265	SF241205XSM087_00904	SF241205XSM092_01020	SF241205XSM093_00227	SF241205XSM088_00096	SF241205XSM089_00586	SF241205XSM090_00800	SF241205XSM094_00276	SF241205XSM095_00137	SF241205XSM096_00072	SF241205XSM100_00133	SF241205XSM097_00214	SF241205XSM101_00328
OG0000140	HP	hypothetical protein	SF241205XSM009_00059	SF241205XSM067_00948	SF241205XSM033_00262	SF241205XSM069_00280	SF241205XSM051_00437	SF241205XSM062_00214	SF241205XSM059_00229	SF241205XSM071_00170	SF241205XSM072_00227	SF241205XSM010_00059	SF241205XSM063_00231	SF241205XSM061_00234	SF241205XSM052_00303	SF241205XSM055_00264	SF241205XSM056_00059	SF241205XSM082_01015	SF241205XSM049_00849	SF241205XSM007_00835	SF241205XSM073_00210	SF241205XSM011_00212	SF241205XSM083_00066	SF241205XSM001_00142	SF241205XSM074_00247	SF241205XSM084_00797	SF241205XSM085_00212	SF241205XSM075_00264	SF241205XSM076_00213	SF241205XSM077_00370	SF241205XSM078_00213	SF241205XSM012_00150	SF241205XSM079_00349	SF241205XSM080_01093	SF241205XSM081_00213	SF241205XSM086_00220	SF241205XSM091_00266	SF241205XSM087_00903	SF241205XSM092_01019	SF241205XSM093_00226	SF241205XSM088_00095	SF241205XSM089_00585	SF241205XSM090_00799	SF241205XSM094_00275	SF241205XSM095_00138	SF241205XSM096_00073	SF241205XSM100_00132	SF241205XSM097_00213	SF241205XSM101_00329
OG0000141	HP	hypothetical protein	SF241205XSM009_00060	SF241205XSM067_00947	SF241205XSM033_00261	SF241205XSM069_00279	SF241205XSM051_00436	SF241205XSM062_00213	SF241205XSM059_00230	SF241205XSM071_00171	SF241205XSM072_00226	SF241205XSM010_00060	SF241205XSM063_00230	SF241205XSM061_00233	SF241205XSM052_00302	SF241205XSM055_00265	SF241205XSM056_00060	SF241205XSM082_01014	SF241205XSM049_00848	SF241205XSM007_00834	SF241205XSM073_00209	SF241205XSM011_00211	SF241205XSM083_00067	SF241205XSM001_00143	SF241205XSM074_00246	SF241205XSM084_00796	SF241205XSM085_00211	SF241205XSM075_00263	SF241205XSM076_00212	SF241205XSM077_00369	SF241205XSM078_00212	SF241205XSM012_00151	SF241205XSM079_00348	SF241205XSM080_01092	SF241205XSM081_00212	SF241205XSM086_00219	SF241205XSM091_00267	SF241205XSM087_00902	SF241205XSM092_01018	SF241205XSM093_00225	SF241205XSM088_00094	SF241205XSM089_00584	SF241205XSM090_00798	SF241205XSM094_00274	SF241205XSM095_00139	SF241205XSM096_00074	SF241205XSM100_00131	SF241205XSM097_00212	SF241205XSM101_00330
OG0000142	HP	hypothetical protein	SF241205XSM009_00061	SF241205XSM067_00946	SF241205XSM033_00260	SF241205XSM069_00278	SF241205XSM051_00435	SF241205XSM062_00212	SF241205XSM059_00231	SF241205XSM071_00172	SF241205XSM072_00225	SF241205XSM010_00061	SF241205XSM063_00229	SF241205XSM061_00232	SF241205XSM052_00301	SF241205XSM055_00266	SF241205XSM056_00061	SF241205XSM082_01013	SF241205XSM049_00847	SF241205XSM007_00833	SF241205XSM073_00208	SF241205XSM011_00210	SF241205XSM083_00068	SF241205XSM001_00144	SF241205XSM074_00245	SF241205XSM084_00795	SF241205XSM085_00210	SF241205XSM075_00262	SF241205XSM076_00211	SF241205XSM077_00368	SF241205XSM078_00211	SF241205XSM012_00152	SF241205XSM079_00347	SF241205XSM080_01091	SF241205XSM081_00211	SF241205XSM086_00218	SF241205XSM091_00268	SF241205XSM087_00901	SF241205XSM092_01017	SF241205XSM093_00224	SF241205XSM088_00093	SF241205XSM089_00583	SF241205XSM090_00797	SF241205XSM094_00273	SF241205XSM095_00140	SF241205XSM096_00075	SF241205XSM100_00130	SF241205XSM097_00211	SF241205XSM101_00331
OG0000143	potA	Spermidine/putrescine import ATP-binding protein PotA	SF241205XSM009_00062	SF241205XSM067_00945	SF241205XSM033_00259	SF241205XSM069_00277	SF241205XSM051_00434	SF241205XSM062_00211	SF241205XSM059_00232	SF241205XSM071_00173	SF241205XSM072_00224	SF241205XSM010_00062	SF241205XSM063_00228	SF241205XSM061_00231	SF241205XSM052_00300	SF241205XSM055_00267	SF241205XSM056_00062	SF241205XSM082_01012	SF241205XSM049_00846	SF241205XSM007_00832	SF241205XSM073_00207	SF241205XSM011_00209	SF241205XSM083_00069	SF241205XSM001_00145	SF241205XSM074_00244	SF241205XSM084_00794	SF241205XSM085_00209	SF241205XSM075_00261	SF241205XSM076_00210	SF241205XSM077_00367	SF241205XSM078_00210	SF241205XSM012_00153	SF241205XSM079_00346	SF241205XSM080_01090	SF241205XSM081_00210	SF241205XSM086_00217	SF241205XSM091_00269	SF241205XSM087_00900	SF241205XSM092_01016	SF241205XSM093_00223	SF241205XSM088_00092	SF241205XSM089_00582	SF241205XSM090_00796	SF241205XSM094_00272	SF241205XSM095_00141	SF241205XSM096_00076	SF241205XSM100_00129	SF241205XSM097_00210	SF241205XSM101_00332
OG0000144	HP	hypothetical protein	SF241205XSM009_00063	SF241205XSM067_00944	SF241205XSM033_00258	SF241205XSM069_00276	SF241205XSM051_00433	SF241205XSM062_00210	SF241205XSM059_00233	SF241205XSM071_00174	SF241205XSM072_00223	SF241205XSM010_00063	SF241205XSM063_00227	SF241205XSM061_00230	SF241205XSM052_00299	SF241205XSM055_00268	SF241205XSM056_00063	SF241205XSM082_01011	SF241205XSM049_00845	SF241205XSM007_00831	SF241205XSM073_00206	SF241205XSM011_00208	SF241205XSM083_00070	SF241205XSM001_00146	SF241205XSM074_00243	SF241205XSM084_00793	SF241205XSM085_00208	SF241205XSM075_00260	SF241205XSM076_00209	SF241205XSM077_00366	SF241205XSM078_00209	SF241205XSM012_00154	SF241205XSM079_00345	SF241205XSM080_01089	SF241205XSM081_00209	SF241205XSM086_00216	SF241205XSM091_00270	SF241205XSM087_00899	SF241205XSM092_01015	SF241205XSM093_00222	SF241205XSM088_00091	SF241205XSM089_00581	SF241205XSM090_00795	SF241205XSM094_00271	SF241205XSM095_00142	SF241205XSM096_00077	SF241205XSM100_00128	SF241205XSM097_00209	SF241205XSM101_00333
OG0000145	HP	hypothetical protein	SF241205XSM009_00064	SF241205XSM067_00943	SF241205XSM033_00257	SF241205XSM069_00275	SF241205XSM051_00432	SF241205XSM062_00209	SF241205XSM059_00234	SF241205XSM071_00175	SF241205XSM072_00222	SF241205XSM010_00064	SF241205XSM063_00226	SF241205XSM061_00229	SF241205XSM052_00298	SF241205XSM055_00269	SF241205XSM056_00064	SF241205XSM082_01010	SF241205XSM049_00844	SF241205XSM007_00830	SF241205XSM073_00205	SF241205XSM011_00207	SF241205XSM083_00071	SF241205XSM001_00147	SF241205XSM074_00242	SF241205XSM084_00792	SF241205XSM085_00207	SF241205XSM075_00259	SF241205XSM076_00208	SF241205XSM077_00365	SF241205XSM078_00208	SF241205XSM012_00155	SF241205XSM079_00344	SF241205XSM080_01088	SF241205XSM081_00208	SF241205XSM086_00215	SF241205XSM091_00271	SF241205XSM087_00898	SF241205XSM092_01014	SF241205XSM093_00221	SF241205XSM088_00090	SF241205XSM089_00580	SF241205XSM090_00794	SF241205XSM094_00270	SF241205XSM095_00143	SF241205XSM096_00078	SF241205XSM100_00127	SF241205XSM097_00208	SF241205XSM101_00334
OG0000146	HP	hypothetical protein	SF241205XSM009_00065	SF241205XSM067_00942	SF241205XSM033_00256	SF241205XSM069_00274	SF241205XSM051_00431	SF241205XSM062_00208	SF241205XSM059_00235	SF241205XSM071_00176	SF241205XSM072_00221	SF241205XSM010_00065	SF241205XSM063_00225	SF241205XSM061_00228	SF241205XSM052_00297	SF241205XSM055_00270	SF241205XSM056_00065	SF241205XSM082_01009	SF241205XSM049_00843	SF241205XSM007_00829	SF241205XSM073_00204	SF241205XSM011_00206	SF241205XSM083_00072	SF241205XSM001_00148	SF241205XSM074_00241	SF241205XSM084_00791	SF241205XSM085_00206	SF241205XSM075_00258	SF241205XSM076_00207	SF241205XSM077_00364	SF241205XSM078_00207	SF241205XSM012_00156	SF241205XSM079_00343	SF241205XSM080_01087	SF241205XSM081_00207	SF241205XSM086_00214	SF241205XSM091_00272	SF241205XSM087_00897	SF241205XSM092_01013	SF241205XSM093_00220	SF241205XSM088_00089	SF241205XSM089_00579	SF241205XSM090_00793	SF241205XSM094_00269	SF241205XSM095_00144	SF241205XSM096_00079	SF241205XSM100_00126	SF241205XSM097_00207	SF241205XSM101_00335
OG0000147	ptsH	Phosphocarrier protein HPr	SF241205XSM009_00067	SF241205XSM067_00940	SF241205XSM033_00254	SF241205XSM069_00272	SF241205XSM051_00429	SF241205XSM062_00206	SF241205XSM059_00237	SF241205XSM071_00178	SF241205XSM072_00219	SF241205XSM010_00067	SF241205XSM063_00223	SF241205XSM061_00226	SF241205XSM052_00295	SF241205XSM055_00272	SF241205XSM056_00067	SF241205XSM082_01007	SF241205XSM049_00841	SF241205XSM007_00297	SF241205XSM073_00202	SF241205XSM011_00204	SF241205XSM083_00678	SF241205XSM001_00150	SF241205XSM074_00239	SF241205XSM084_00789	SF241205XSM085_00204	SF241205XSM075_00866	SF241205XSM076_00205	SF241205XSM077_00362	SF241205XSM078_00205	SF241205XSM012_00158	SF241205XSM079_00341	SF241205XSM080_01085	SF241205XSM081_00205	SF241205XSM086_00212	SF241205XSM091_00274	SF241205XSM087_00895	SF241205XSM092_01011	SF241205XSM093_00218	SF241205XSM088_01023	SF241205XSM089_00577	SF241205XSM090_00791	SF241205XSM094_00267	SF241205XSM095_00146	SF241205XSM096_00081	SF241205XSM100_00790	SF241205XSM097_00205	SF241205XSM101_00337
OG0000148	HP	hypothetical protein	SF241205XSM009_00069	SF241205XSM067_00938	SF241205XSM033_00252	SF241205XSM069_00270	SF241205XSM051_00427	SF241205XSM062_00204	SF241205XSM059_00239	SF241205XSM071_00180	SF241205XSM072_00217	SF241205XSM010_00069	SF241205XSM063_00221	SF241205XSM061_00224	SF241205XSM052_00293	SF241205XSM055_00274	SF241205XSM056_00069	SF241205XSM082_01005	SF241205XSM049_00839	SF241205XSM007_00295	SF241205XSM073_00200	SF241205XSM011_00202	SF241205XSM083_00680	SF241205XSM001_00152	SF241205XSM074_00237	SF241205XSM084_00787	SF241205XSM085_00202	SF241205XSM075_00864	SF241205XSM076_00203	SF241205XSM077_00360	SF241205XSM078_00203	SF241205XSM012_00160	SF241205XSM079_00339	SF241205XSM080_01083	SF241205XSM081_00203	SF241205XSM086_00210	SF241205XSM091_00276	SF241205XSM087_00893	SF241205XSM092_01009	SF241205XSM093_00216	SF241205XSM088_01021	SF241205XSM089_00575	SF241205XSM090_00789	SF241205XSM094_00265	SF241205XSM095_00148	SF241205XSM096_00083	SF241205XSM100_00788	SF241205XSM097_00203	SF241205XSM101_00339
OG0000149	HP	hypothetical protein	SF241205XSM009_00070	SF241205XSM067_00937	SF241205XSM033_00251	SF241205XSM069_00269	SF241205XSM051_00426	SF241205XSM062_00203	SF241205XSM059_00240	SF241205XSM071_00181	SF241205XSM072_00216	SF241205XSM010_00070	SF241205XSM063_00220	SF241205XSM061_00223	SF241205XSM052_00292	SF241205XSM055_00275	SF241205XSM056_00070	SF241205XSM082_01004	SF241205XSM049_00838	SF241205XSM007_00294	SF241205XSM073_00199	SF241205XSM011_00201	SF241205XSM083_00681	SF241205XSM001_00153	SF241205XSM074_00236	SF241205XSM084_00786	SF241205XSM085_00201	SF241205XSM075_00863	SF241205XSM076_00202	SF241205XSM077_00359	SF241205XSM078_00202	SF241205XSM012_00161	SF241205XSM079_00338	SF241205XSM080_01082	SF241205XSM081_00202	SF241205XSM086_00209	SF241205XSM091_00277	SF241205XSM087_00892	SF241205XSM092_01008	SF241205XSM093_00215	SF241205XSM088_01020	SF241205XSM089_00574	SF241205XSM090_00788	SF241205XSM094_00264	SF241205XSM095_00149	SF241205XSM096_00084	SF241205XSM100_00787	SF241205XSM097_00202	SF241205XSM101_00340
OG0000150	HP	putative protein MG039	SF241205XSM009_00071	SF241205XSM067_00936	SF241205XSM033_00250	SF241205XSM069_00268	SF241205XSM051_00425	SF241205XSM062_00202	SF241205XSM059_00241	SF241205XSM071_00182	SF241205XSM072_00215	SF241205XSM010_00071	SF241205XSM063_00219	SF241205XSM061_00222	SF241205XSM052_00291	SF241205XSM055_00276	SF241205XSM056_00071	SF241205XSM082_01003	SF241205XSM049_00837	SF241205XSM007_00293	SF241205XSM073_00198	SF241205XSM011_00200	SF241205XSM083_00682	SF241205XSM001_00154	SF241205XSM074_00235	SF241205XSM084_00785	SF241205XSM085_00200	SF241205XSM075_00862	SF241205XSM076_00201	SF241205XSM077_00358	SF241205XSM078_00201	SF241205XSM012_00162	SF241205XSM079_00337	SF241205XSM080_01081	SF241205XSM081_00201	SF241205XSM086_00208	SF241205XSM091_00278	SF241205XSM087_00891	SF241205XSM092_01007	SF241205XSM093_00214	SF241205XSM088_01019	SF241205XSM089_00573	SF241205XSM090_00787	SF241205XSM094_00263	SF241205XSM095_00150	SF241205XSM096_00085	SF241205XSM100_00786	SF241205XSM097_00201	SF241205XSM101_00341
OG0000151	HP	putative protein MG039	SF241205XSM009_00072	SF241205XSM067_00935	SF241205XSM033_00249	SF241205XSM069_00267	SF241205XSM051_00424	SF241205XSM062_00201	SF241205XSM059_00242	SF241205XSM071_00183	SF241205XSM072_00214	SF241205XSM010_00072	SF241205XSM063_00218	SF241205XSM061_00221	SF241205XSM052_00290	SF241205XSM055_00277	SF241205XSM056_00072	SF241205XSM082_01002	SF241205XSM049_00836	SF241205XSM007_00292	SF241205XSM073_00197	SF241205XSM011_00199	SF241205XSM083_00683	SF241205XSM001_00155	SF241205XSM074_00234	SF241205XSM084_00784	SF241205XSM085_00199	SF241205XSM075_00861	SF241205XSM076_00200	SF241205XSM077_00357	SF241205XSM078_00200	SF241205XSM012_00163	SF241205XSM079_00336	SF241205XSM080_01080	SF241205XSM081_00200	SF241205XSM086_00207	SF241205XSM091_00279	SF241205XSM087_00890	SF241205XSM092_01006	SF241205XSM093_00213	SF241205XSM088_01018	SF241205XSM089_00572	SF241205XSM090_00786	SF241205XSM094_00262	SF241205XSM095_00151	SF241205XSM096_00086	SF241205XSM100_00785	SF241205XSM097_00200	SF241205XSM101_00342
OG0000152	HP	putative protein MG039	SF241205XSM009_00073	SF241205XSM067_00934	SF241205XSM033_00248	SF241205XSM069_00266	SF241205XSM051_00423	SF241205XSM062_00200	SF241205XSM059_00243	SF241205XSM071_00184	SF241205XSM072_00213	SF241205XSM010_00073	SF241205XSM063_00217	SF241205XSM061_00220	SF241205XSM052_00289	SF241205XSM055_00278	SF241205XSM056_00073	SF241205XSM082_01001	SF241205XSM049_00835	SF241205XSM007_00291	SF241205XSM073_00196	SF241205XSM011_00198	SF241205XSM083_00684	SF241205XSM001_00156	SF241205XSM074_00233	SF241205XSM084_00783	SF241205XSM085_00198	SF241205XSM075_00860	SF241205XSM076_00199	SF241205XSM077_00356	SF241205XSM078_00199	SF241205XSM012_00164	SF241205XSM079_00335	SF241205XSM080_01079	SF241205XSM081_00199	SF241205XSM086_00206	SF241205XSM091_00280	SF241205XSM087_00889	SF241205XSM092_01005	SF241205XSM093_00212	SF241205XSM088_01017	SF241205XSM089_00571	SF241205XSM090_00785	SF241205XSM094_00261	SF241205XSM095_00152	SF241205XSM096_00087	SF241205XSM100_00784	SF241205XSM097_00199	SF241205XSM101_00343
OG0000153	glpK_1, glpK_3	Glycerol kinase	SF241205XSM009_00074	SF241205XSM067_00933	SF241205XSM033_00247	SF241205XSM069_00265	SF241205XSM051_00422	SF241205XSM062_00199	SF241205XSM059_00244	SF241205XSM071_00185	SF241205XSM072_00212	SF241205XSM010_00074	SF241205XSM063_00216	SF241205XSM061_00219	SF241205XSM052_00288	SF241205XSM055_00279	SF241205XSM056_00074	SF241205XSM082_01000	SF241205XSM049_00834	SF241205XSM007_00290	SF241205XSM073_00195	SF241205XSM011_00197	SF241205XSM083_00685	SF241205XSM001_00157	SF241205XSM074_00232	SF241205XSM084_00782	SF241205XSM085_00197	SF241205XSM075_00859	SF241205XSM076_00198	SF241205XSM077_00355	SF241205XSM078_00198	SF241205XSM012_00165	SF241205XSM079_00334	SF241205XSM080_01078	SF241205XSM081_00198	SF241205XSM086_00205	SF241205XSM091_00281	SF241205XSM087_00888	SF241205XSM092_01004	SF241205XSM093_00211	SF241205XSM088_01016	SF241205XSM089_00570	SF241205XSM090_00784	SF241205XSM094_00260	SF241205XSM095_00153	SF241205XSM096_00088	SF241205XSM100_00783	SF241205XSM097_00198	SF241205XSM101_00344
OG0000154	HP	hypothetical protein	SF241205XSM009_00075	SF241205XSM067_00932	SF241205XSM033_00246	SF241205XSM069_00264	SF241205XSM051_00421	SF241205XSM062_00198	SF241205XSM059_00245	SF241205XSM071_00186	SF241205XSM072_00211	SF241205XSM010_00075	SF241205XSM063_00215	SF241205XSM061_00218	SF241205XSM052_00287	SF241205XSM055_00280	SF241205XSM056_00075	SF241205XSM082_00999	SF241205XSM049_00833	SF241205XSM007_00289	SF241205XSM073_00194	SF241205XSM011_00196	SF241205XSM083_00686	SF241205XSM001_00158	SF241205XSM074_00231	SF241205XSM084_00781	SF241205XSM085_00196	SF241205XSM075_00858	SF241205XSM076_00197	SF241205XSM077_00354	SF241205XSM078_00197	SF241205XSM012_00166	SF241205XSM079_00333	SF241205XSM080_01077	SF241205XSM081_00197	SF241205XSM086_00204	SF241205XSM091_00282	SF241205XSM087_00887	SF241205XSM092_01003	SF241205XSM093_00210	SF241205XSM088_01015	SF241205XSM089_00569	SF241205XSM090_00783	SF241205XSM094_00259	SF241205XSM095_00154	SF241205XSM096_00089	SF241205XSM100_00782	SF241205XSM097_00197	SF241205XSM101_00345
OG0000155	glpK_1, glpK_3, glpK_2	Glycerol kinase	SF241205XSM009_00077	SF241205XSM067_00930	SF241205XSM033_00244	SF241205XSM069_00262	SF241205XSM051_00419	SF241205XSM062_00196	SF241205XSM059_00247	SF241205XSM071_00188	SF241205XSM072_00209	SF241205XSM010_00077	SF241205XSM063_00213	SF241205XSM061_00216	SF241205XSM052_00285	SF241205XSM055_00282	SF241205XSM056_00077	SF241205XSM082_00997	SF241205XSM049_00831	SF241205XSM007_00287	SF241205XSM073_00192	SF241205XSM011_00194	SF241205XSM083_00547	SF241205XSM001_00160	SF241205XSM074_00229	SF241205XSM084_00779	SF241205XSM085_00194	SF241205XSM075_00856	SF241205XSM076_00195	SF241205XSM077_00352	SF241205XSM078_00195	SF241205XSM012_00168	SF241205XSM079_00331	SF241205XSM080_01075	SF241205XSM081_00195	SF241205XSM086_00202	SF241205XSM091_00284	SF241205XSM087_00885	SF241205XSM092_01001	SF241205XSM093_00208	SF241205XSM088_01013	SF241205XSM089_00567	SF241205XSM090_00781	SF241205XSM094_00257	SF241205XSM095_00156	SF241205XSM096_00091	SF241205XSM100_00167	SF241205XSM097_00195	SF241205XSM101_00347
OG0000156	glpK_1, glpK_3, glpK_2	Glycerol kinase	SF241205XSM009_00078	SF241205XSM067_00929	SF241205XSM033_00243	SF241205XSM069_00261	SF241205XSM051_00418	SF241205XSM062_00195	SF241205XSM059_00248	SF241205XSM071_00189	SF241205XSM072_00208	SF241205XSM010_00078	SF241205XSM063_00212	SF241205XSM061_00215	SF241205XSM052_00284	SF241205XSM055_00283	SF241205XSM056_00078	SF241205XSM082_00996	SF241205XSM049_00830	SF241205XSM007_00286	SF241205XSM073_00191	SF241205XSM011_00193	SF241205XSM083_00548	SF241205XSM001_00161	SF241205XSM074_00228	SF241205XSM084_00778	SF241205XSM085_00193	SF241205XSM075_00855	SF241205XSM076_00194	SF241205XSM077_00351	SF241205XSM078_00194	SF241205XSM012_00169	SF241205XSM079_00330	SF241205XSM080_01074	SF241205XSM081_00194	SF241205XSM086_00201	SF241205XSM091_00285	SF241205XSM087_00884	SF241205XSM092_01000	SF241205XSM093_00207	SF241205XSM088_01012	SF241205XSM089_00566	SF241205XSM090_00780	SF241205XSM094_00256	SF241205XSM095_00157	SF241205XSM096_00092	SF241205XSM100_00166	SF241205XSM097_00194	SF241205XSM101_00348
OG0000157	HP	hypothetical protein	SF241205XSM009_00080	SF241205XSM067_00927	SF241205XSM033_00241	SF241205XSM069_00259	SF241205XSM051_00416	SF241205XSM062_00193	SF241205XSM059_00250	SF241205XSM071_00191	SF241205XSM072_00206	SF241205XSM010_00080	SF241205XSM063_00210	SF241205XSM061_00213	SF241205XSM052_00282	SF241205XSM055_00285	SF241205XSM056_00080	SF241205XSM082_00994	SF241205XSM049_00828	SF241205XSM007_00284	SF241205XSM073_00189	SF241205XSM011_00191	SF241205XSM083_00550	SF241205XSM001_00163	SF241205XSM074_00226	SF241205XSM084_00776	SF241205XSM085_00191	SF241205XSM075_00853	SF241205XSM076_00192	SF241205XSM077_00349	SF241205XSM078_00192	SF241205XSM012_00171	SF241205XSM079_00328	SF241205XSM080_01072	SF241205XSM081_00192	SF241205XSM086_00199	SF241205XSM091_00287	SF241205XSM087_00882	SF241205XSM092_00998	SF241205XSM093_00205	SF241205XSM088_01087	SF241205XSM089_00564	SF241205XSM090_00778	SF241205XSM094_00254	SF241205XSM095_00159	SF241205XSM096_00094	SF241205XSM100_00164	SF241205XSM097_00192	SF241205XSM101_00350
OG0000158	HP	hypothetical protein	SF241205XSM009_00082	SF241205XSM067_00925	SF241205XSM033_00239	SF241205XSM069_00257	SF241205XSM051_00414	SF241205XSM062_00191	SF241205XSM059_00252	SF241205XSM071_00193	SF241205XSM072_00204	SF241205XSM010_00082	SF241205XSM063_00208	SF241205XSM061_00211	SF241205XSM052_00280	SF241205XSM055_00287	SF241205XSM056_00082	SF241205XSM082_00992	SF241205XSM049_00826	SF241205XSM007_00282	SF241205XSM073_01104	SF241205XSM011_00189	SF241205XSM083_00552	SF241205XSM001_00165	SF241205XSM074_00224	SF241205XSM084_00774	SF241205XSM085_00189	SF241205XSM075_00851	SF241205XSM076_00190	SF241205XSM077_00347	SF241205XSM078_00190	SF241205XSM012_00173	SF241205XSM079_00326	SF241205XSM080_01070	SF241205XSM081_00190	SF241205XSM086_00197	SF241205XSM091_00289	SF241205XSM087_00880	SF241205XSM092_00996	SF241205XSM093_00203	SF241205XSM088_00716	SF241205XSM089_00562	SF241205XSM090_00776	SF241205XSM094_00252	SF241205XSM095_00161	SF241205XSM096_00096	SF241205XSM100_00162	SF241205XSM097_00190	SF241205XSM101_00352
OG0000159	HP	hypothetical protein	SF241205XSM009_00085	SF241205XSM067_00922	SF241205XSM033_00236	SF241205XSM069_00253	SF241205XSM051_00411	SF241205XSM062_00188	SF241205XSM059_00255	SF241205XSM071_00196	SF241205XSM072_00201	SF241205XSM010_00085	SF241205XSM063_00205	SF241205XSM061_00208	SF241205XSM052_00277	SF241205XSM055_00290	SF241205XSM056_00085	SF241205XSM082_00989	SF241205XSM049_00823	SF241205XSM007_00279	SF241205XSM073_00187	SF241205XSM011_00186	SF241205XSM083_00555	SF241205XSM001_00168	SF241205XSM074_00221	SF241205XSM084_00771	SF241205XSM085_00186	SF241205XSM075_00848	SF241205XSM076_00187	SF241205XSM077_00344	SF241205XSM078_00187	SF241205XSM012_00176	SF241205XSM079_00323	SF241205XSM080_01067	SF241205XSM081_00187	SF241205XSM086_00194	SF241205XSM091_00292	SF241205XSM087_00877	SF241205XSM092_00993	SF241205XSM093_00200	SF241205XSM088_00719	SF241205XSM089_00558	SF241205XSM090_00773	SF241205XSM094_00249	SF241205XSM095_00164	SF241205XSM096_00099	SF241205XSM100_00159	SF241205XSM097_00187	SF241205XSM101_00355
OG0000160	HP	hypothetical protein	SF241205XSM009_00086	SF241205XSM067_00921	SF241205XSM033_00235	SF241205XSM069_00252	SF241205XSM051_00410	SF241205XSM062_00187	SF241205XSM059_00256	SF241205XSM071_00197	SF241205XSM072_00200	SF241205XSM010_00086	SF241205XSM063_00204	SF241205XSM061_00207	SF241205XSM052_00276	SF241205XSM055_00291	SF241205XSM056_00086	SF241205XSM082_00988	SF241205XSM049_00822	SF241205XSM007_00278	SF241205XSM073_00186	SF241205XSM011_00185	SF241205XSM083_00556	SF241205XSM001_00169	SF241205XSM074_00220	SF241205XSM084_00770	SF241205XSM085_00185	SF241205XSM075_00847	SF241205XSM076_00186	SF241205XSM077_00343	SF241205XSM078_00186	SF241205XSM012_00177	SF241205XSM079_00322	SF241205XSM080_01066	SF241205XSM081_00186	SF241205XSM086_00193	SF241205XSM091_00293	SF241205XSM087_00876	SF241205XSM092_00992	SF241205XSM093_00199	SF241205XSM088_00720	SF241205XSM089_00557	SF241205XSM090_00772	SF241205XSM094_00248	SF241205XSM095_00165	SF241205XSM096_00100	SF241205XSM100_00158	SF241205XSM097_00186	SF241205XSM101_00356
OG0000161	aspS_2, aspS_1	Aspartate--tRNA(Asp/Asn) ligase, Aspartate--tRNA ligase	SF241205XSM009_00087	SF241205XSM067_00920	SF241205XSM033_00234	SF241205XSM069_00251	SF241205XSM051_00409	SF241205XSM062_00186	SF241205XSM059_00257	SF241205XSM071_00198	SF241205XSM072_00199	SF241205XSM010_00087	SF241205XSM063_00203	SF241205XSM061_00206	SF241205XSM052_00275	SF241205XSM055_00292	SF241205XSM056_00087	SF241205XSM082_00987	SF241205XSM049_00821	SF241205XSM007_00277	SF241205XSM073_00185	SF241205XSM011_00184	SF241205XSM083_00557	SF241205XSM001_00170	SF241205XSM074_00219	SF241205XSM084_00769	SF241205XSM085_00184	SF241205XSM075_00846	SF241205XSM076_00185	SF241205XSM077_00342	SF241205XSM078_00185	SF241205XSM012_00178	SF241205XSM079_00321	SF241205XSM080_01065	SF241205XSM081_00185	SF241205XSM086_00192	SF241205XSM091_00294	SF241205XSM087_00875	SF241205XSM092_00991	SF241205XSM093_00198	SF241205XSM088_00721	SF241205XSM089_00556	SF241205XSM090_00771	SF241205XSM094_00247	SF241205XSM095_00166	SF241205XSM096_00101	SF241205XSM100_00157	SF241205XSM097_00185	SF241205XSM101_00357
OG0000162	aspS_2, aspS_1	Aspartate--tRNA(Asp/Asn) ligase	SF241205XSM009_00088	SF241205XSM067_00919	SF241205XSM033_00233	SF241205XSM069_00250	SF241205XSM051_00408	SF241205XSM062_00185	SF241205XSM059_00258	SF241205XSM071_00199	SF241205XSM072_00198	SF241205XSM010_00088	SF241205XSM063_00202	SF241205XSM061_00205	SF241205XSM052_00274	SF241205XSM055_00293	SF241205XSM056_00088	SF241205XSM082_00986	SF241205XSM049_00820	SF241205XSM007_00276	SF241205XSM073_00184	SF241205XSM011_00183	SF241205XSM083_00399	SF241205XSM001_00171	SF241205XSM074_00218	SF241205XSM084_00768	SF241205XSM085_00183	SF241205XSM075_00845	SF241205XSM076_00184	SF241205XSM077_00341	SF241205XSM078_00184	SF241205XSM012_00179	SF241205XSM079_00320	SF241205XSM080_01064	SF241205XSM081_00184	SF241205XSM086_00191	SF241205XSM091_00295	SF241205XSM087_00874	SF241205XSM092_00990	SF241205XSM093_00197	SF241205XSM088_00722	SF241205XSM089_00555	SF241205XSM090_00621	SF241205XSM094_00246	SF241205XSM095_00167	SF241205XSM096_00102	SF241205XSM100_00156	SF241205XSM097_00184	SF241205XSM101_00358
OG0000163	aspS1	Aspartate--tRNA(Asp) ligase	SF241205XSM009_00089	SF241205XSM067_00918	SF241205XSM033_00232	SF241205XSM069_00249	SF241205XSM051_00407	SF241205XSM062_00184	SF241205XSM059_00259	SF241205XSM071_00200	SF241205XSM072_00197	SF241205XSM010_00089	SF241205XSM063_00201	SF241205XSM061_00204	SF241205XSM052_00273	SF241205XSM055_00294	SF241205XSM056_00089	SF241205XSM082_00985	SF241205XSM049_00819	SF241205XSM007_00275	SF241205XSM073_00183	SF241205XSM011_00182	SF241205XSM083_00400	SF241205XSM001_00172	SF241205XSM074_00217	SF241205XSM084_00767	SF241205XSM085_00182	SF241205XSM075_00844	SF241205XSM076_00183	SF241205XSM077_00340	SF241205XSM078_00183	SF241205XSM012_00180	SF241205XSM079_00319	SF241205XSM080_01063	SF241205XSM081_00183	SF241205XSM086_00190	SF241205XSM091_00296	SF241205XSM087_00873	SF241205XSM092_00989	SF241205XSM093_00196	SF241205XSM088_00723	SF241205XSM089_00554	SF241205XSM090_00620	SF241205XSM094_00245	SF241205XSM095_00168	SF241205XSM096_00103	SF241205XSM100_00155	SF241205XSM097_00183	SF241205XSM101_00359
OG0000164	hisS	Histidine--tRNA ligase	SF241205XSM009_00090	SF241205XSM067_00917	SF241205XSM033_00231	SF241205XSM069_00248	SF241205XSM051_00406	SF241205XSM062_00183	SF241205XSM059_00260	SF241205XSM071_00201	SF241205XSM072_00196	SF241205XSM010_00090	SF241205XSM063_00200	SF241205XSM061_00203	SF241205XSM052_00272	SF241205XSM055_00295	SF241205XSM056_00090	SF241205XSM082_00984	SF241205XSM049_00818	SF241205XSM007_00274	SF241205XSM073_00182	SF241205XSM011_00181	SF241205XSM083_00401	SF241205XSM001_00173	SF241205XSM074_00216	SF241205XSM084_00766	SF241205XSM085_00181	SF241205XSM075_00843	SF241205XSM076_00182	SF241205XSM077_00339	SF241205XSM078_00182	SF241205XSM012_00181	SF241205XSM079_00318	SF241205XSM080_01062	SF241205XSM081_00182	SF241205XSM086_00189	SF241205XSM091_00297	SF241205XSM087_00872	SF241205XSM092_00988	SF241205XSM093_00195	SF241205XSM088_00724	SF241205XSM089_00553	SF241205XSM090_00619	SF241205XSM094_00244	SF241205XSM095_00169	SF241205XSM096_00104	SF241205XSM100_00154	SF241205XSM097_00182	SF241205XSM101_00360
OG0000165	HP	hypothetical protein	SF241205XSM009_00091	SF241205XSM067_00916	SF241205XSM033_00230	SF241205XSM069_00247	SF241205XSM051_00405	SF241205XSM062_00182	SF241205XSM059_00261	SF241205XSM071_00202	SF241205XSM072_00195	SF241205XSM010_00091	SF241205XSM063_00199	SF241205XSM061_00202	SF241205XSM052_00271	SF241205XSM055_00296	SF241205XSM056_00091	SF241205XSM082_00983	SF241205XSM049_00053	SF241205XSM007_00273	SF241205XSM073_00181	SF241205XSM011_00180	SF241205XSM083_00402	SF241205XSM001_00174	SF241205XSM074_00215	SF241205XSM084_00765	SF241205XSM085_00180	SF241205XSM075_00842	SF241205XSM076_00181	SF241205XSM077_00338	SF241205XSM078_00181	SF241205XSM012_00182	SF241205XSM079_00317	SF241205XSM080_01061	SF241205XSM081_00181	SF241205XSM086_00188	SF241205XSM091_00298	SF241205XSM087_00871	SF241205XSM092_00987	SF241205XSM093_00194	SF241205XSM088_00725	SF241205XSM089_00552	SF241205XSM090_00618	SF241205XSM094_00243	SF241205XSM095_00170	SF241205XSM096_00105	SF241205XSM100_00153	SF241205XSM097_00181	SF241205XSM101_00361
OG0000166	HP	hypothetical protein	SF241205XSM009_00092	SF241205XSM067_00915	SF241205XSM033_00229	SF241205XSM069_00246	SF241205XSM051_00404	SF241205XSM062_00181	SF241205XSM059_00262	SF241205XSM071_00203	SF241205XSM072_00194	SF241205XSM010_00092	SF241205XSM063_00198	SF241205XSM061_00201	SF241205XSM052_00270	SF241205XSM055_00297	SF241205XSM056_00092	SF241205XSM082_00982	SF241205XSM049_00054	SF241205XSM007_00272	SF241205XSM073_00180	SF241205XSM011_00179	SF241205XSM083_00403	SF241205XSM001_00175	SF241205XSM074_00214	SF241205XSM084_00764	SF241205XSM085_00179	SF241205XSM075_00841	SF241205XSM076_00180	SF241205XSM077_00337	SF241205XSM078_00180	SF241205XSM012_00183	SF241205XSM079_00316	SF241205XSM080_01060	SF241205XSM081_00180	SF241205XSM086_00187	SF241205XSM091_00299	SF241205XSM087_00870	SF241205XSM092_00986	SF241205XSM093_00193	SF241205XSM088_00726	SF241205XSM089_00551	SF241205XSM090_00617	SF241205XSM094_00242	SF241205XSM095_00171	SF241205XSM096_00106	SF241205XSM100_00152	SF241205XSM097_00180	SF241205XSM101_00362
OG0000167	HP	hypothetical protein	SF241205XSM009_00093	SF241205XSM067_00914	SF241205XSM033_00228	SF241205XSM069_00245	SF241205XSM051_00403	SF241205XSM062_00180	SF241205XSM059_00263	SF241205XSM071_00204	SF241205XSM072_00193	SF241205XSM010_00093	SF241205XSM063_00197	SF241205XSM061_00200	SF241205XSM052_00269	SF241205XSM055_00298	SF241205XSM056_00093	SF241205XSM082_00981	SF241205XSM049_00055	SF241205XSM007_00271	SF241205XSM073_00179	SF241205XSM011_00178	SF241205XSM083_00404	SF241205XSM001_00176	SF241205XSM074_00213	SF241205XSM084_00763	SF241205XSM085_00178	SF241205XSM075_00840	SF241205XSM076_00179	SF241205XSM077_00336	SF241205XSM078_00179	SF241205XSM012_00184	SF241205XSM079_00315	SF241205XSM080_01059	SF241205XSM081_00179	SF241205XSM086_00186	SF241205XSM091_00300	SF241205XSM087_00869	SF241205XSM092_00985	SF241205XSM093_00192	SF241205XSM088_00727	SF241205XSM089_00550	SF241205XSM090_00616	SF241205XSM094_00241	SF241205XSM095_00172	SF241205XSM096_00107	SF241205XSM100_00151	SF241205XSM097_00179	SF241205XSM101_00363
OG0000168	HP	hypothetical protein	SF241205XSM009_00095	SF241205XSM067_00912	SF241205XSM033_00226	SF241205XSM069_00243	SF241205XSM051_00401	SF241205XSM062_00178	SF241205XSM059_00265	SF241205XSM071_00206	SF241205XSM072_00191	SF241205XSM010_00095	SF241205XSM063_00195	SF241205XSM061_00198	SF241205XSM052_00267	SF241205XSM055_00300	SF241205XSM056_00095	SF241205XSM082_00979	SF241205XSM049_00057	SF241205XSM007_00269	SF241205XSM073_00177	SF241205XSM011_00176	SF241205XSM083_00406	SF241205XSM001_00178	SF241205XSM074_00211	SF241205XSM084_00063	SF241205XSM085_00176	SF241205XSM075_00838	SF241205XSM076_00177	SF241205XSM077_00334	SF241205XSM078_00177	SF241205XSM012_00186	SF241205XSM079_00313	SF241205XSM080_01057	SF241205XSM081_00177	SF241205XSM086_00184	SF241205XSM091_00302	SF241205XSM087_00867	SF241205XSM092_00983	SF241205XSM093_00190	SF241205XSM088_00729	SF241205XSM089_00773	SF241205XSM090_00614	SF241205XSM094_00239	SF241205XSM095_00174	SF241205XSM096_00109	SF241205XSM100_01011	SF241205XSM097_00177	SF241205XSM101_00365
OG0000169	HP	hypothetical protein	SF241205XSM009_00097	SF241205XSM067_00910	SF241205XSM033_00224	SF241205XSM069_00241	SF241205XSM051_00399	SF241205XSM062_00176	SF241205XSM059_00267	SF241205XSM071_00208	SF241205XSM072_00189	SF241205XSM010_00097	SF241205XSM063_00193	SF241205XSM061_00196	SF241205XSM052_00265	SF241205XSM055_00302	SF241205XSM056_00098	SF241205XSM082_00369	SF241205XSM049_00060	SF241205XSM007_00267	SF241205XSM073_00175	SF241205XSM011_00174	SF241205XSM083_00140	SF241205XSM001_00180	SF241205XSM074_00209	SF241205XSM084_00061	SF241205XSM085_00174	SF241205XSM075_00914	SF241205XSM076_00175	SF241205XSM077_00331	SF241205XSM078_00175	SF241205XSM012_00188	SF241205XSM079_00311	SF241205XSM080_00452	SF241205XSM081_00175	SF241205XSM086_00181	SF241205XSM091_00464	SF241205XSM087_00103	SF241205XSM092_00839	SF241205XSM093_00188	SF241205XSM088_00325	SF241205XSM089_00981	SF241205XSM090_00377	SF241205XSM094_00237	SF241205XSM095_00176	SF241205XSM096_00111	SF241205XSM100_00188	SF241205XSM097_00175	SF241205XSM101_00367
OG0000170	HP	hypothetical protein	SF241205XSM009_00099	SF241205XSM067_00908	SF241205XSM033_00222	SF241205XSM069_00239	SF241205XSM051_00397	SF241205XSM062_00174	SF241205XSM059_00269	SF241205XSM071_00210	SF241205XSM072_00187	SF241205XSM010_00099	SF241205XSM063_00191	SF241205XSM061_00194	SF241205XSM052_00263	SF241205XSM055_00304	SF241205XSM056_00099	SF241205XSM082_00367	SF241205XSM049_00061	SF241205XSM007_00265	SF241205XSM073_00173	SF241205XSM011_00172	SF241205XSM083_00142	SF241205XSM001_00182	SF241205XSM074_00207	SF241205XSM084_00059	SF241205XSM085_00172	SF241205XSM075_00916	SF241205XSM076_00173	SF241205XSM077_00330	SF241205XSM078_00173	SF241205XSM012_00190	SF241205XSM079_00309	SF241205XSM080_00450	SF241205XSM081_00173	SF241205XSM086_00180	SF241205XSM091_00466	SF241205XSM087_00105	SF241205XSM092_00837	SF241205XSM093_00186	SF241205XSM088_00326	SF241205XSM089_00983	SF241205XSM090_00379	SF241205XSM094_00235	SF241205XSM095_00178	SF241205XSM096_00113	SF241205XSM100_00186	SF241205XSM097_00173	SF241205XSM101_00369
OG0000171	HP	hypothetical protein	SF241205XSM009_00100	SF241205XSM067_00907	SF241205XSM033_00221	SF241205XSM069_00238	SF241205XSM051_00396	SF241205XSM062_00173	SF241205XSM059_00270	SF241205XSM071_00211	SF241205XSM072_00186	SF241205XSM010_00100	SF241205XSM063_00190	SF241205XSM061_00193	SF241205XSM052_00262	SF241205XSM055_00305	SF241205XSM056_00100	SF241205XSM082_00366	SF241205XSM049_00062	SF241205XSM007_00264	SF241205XSM073_00172	SF241205XSM011_00171	SF241205XSM083_00143	SF241205XSM001_00183	SF241205XSM074_00206	SF241205XSM084_00058	SF241205XSM085_00171	SF241205XSM075_00917	SF241205XSM076_00172	SF241205XSM077_00329	SF241205XSM078_00172	SF241205XSM012_00191	SF241205XSM079_00308	SF241205XSM080_00449	SF241205XSM081_00172	SF241205XSM086_00179	SF241205XSM091_00467	SF241205XSM087_00106	SF241205XSM092_00836	SF241205XSM093_00185	SF241205XSM088_00327	SF241205XSM089_00984	SF241205XSM090_00380	SF241205XSM094_00234	SF241205XSM095_00179	SF241205XSM096_00114	SF241205XSM100_00185	SF241205XSM097_00172	SF241205XSM101_00370
OG0000172	HP	hypothetical protein	SF241205XSM009_00101	SF241205XSM067_00906	SF241205XSM033_00220	SF241205XSM069_00237	SF241205XSM051_00395	SF241205XSM062_00172	SF241205XSM059_00271	SF241205XSM071_00212	SF241205XSM072_00185	SF241205XSM010_00101	SF241205XSM063_00189	SF241205XSM061_00192	SF241205XSM052_00261	SF241205XSM055_00306	SF241205XSM056_00101	SF241205XSM082_00365	SF241205XSM049_00063	SF241205XSM007_00263	SF241205XSM073_00171	SF241205XSM011_00170	SF241205XSM083_00144	SF241205XSM001_00184	SF241205XSM074_00205	SF241205XSM084_00057	SF241205XSM085_00170	SF241205XSM075_00918	SF241205XSM076_00171	SF241205XSM077_00328	SF241205XSM078_00171	SF241205XSM012_00192	SF241205XSM079_00307	SF241205XSM080_00448	SF241205XSM081_00171	SF241205XSM086_00178	SF241205XSM091_00468	SF241205XSM087_00107	SF241205XSM092_00835	SF241205XSM093_00184	SF241205XSM088_00328	SF241205XSM089_00985	SF241205XSM090_00381	SF241205XSM094_00233	SF241205XSM095_00180	SF241205XSM096_00115	SF241205XSM100_00184	SF241205XSM097_00171	SF241205XSM101_00371
OG0000173	HP	hypothetical protein	SF241205XSM009_00102	SF241205XSM067_00905	SF241205XSM033_00219	SF241205XSM069_00236	SF241205XSM051_00394	SF241205XSM062_00171	SF241205XSM059_00272	SF241205XSM071_00213	SF241205XSM072_00184	SF241205XSM010_00102	SF241205XSM063_00188	SF241205XSM061_00191	SF241205XSM052_00260	SF241205XSM055_00307	SF241205XSM056_00102	SF241205XSM082_00364	SF241205XSM049_00064	SF241205XSM007_00262	SF241205XSM073_00170	SF241205XSM011_00169	SF241205XSM083_00145	SF241205XSM001_00185	SF241205XSM074_00204	SF241205XSM084_00056	SF241205XSM085_00169	SF241205XSM075_00919	SF241205XSM076_00170	SF241205XSM077_00327	SF241205XSM078_00170	SF241205XSM012_00193	SF241205XSM079_00306	SF241205XSM080_00447	SF241205XSM081_00170	SF241205XSM086_00177	SF241205XSM091_00469	SF241205XSM087_00108	SF241205XSM092_00834	SF241205XSM093_00183	SF241205XSM088_00329	SF241205XSM089_00986	SF241205XSM090_00382	SF241205XSM094_00232	SF241205XSM095_00181	SF241205XSM096_00116	SF241205XSM100_00183	SF241205XSM097_00170	SF241205XSM101_00372
OG0000174	polC_3, polC_1, polC_2, polC_6, polC_5	DNA polymerase III PolC-type	SF241205XSM009_00103	SF241205XSM067_00904	SF241205XSM033_00218	SF241205XSM069_00235	SF241205XSM051_00393	SF241205XSM062_00170	SF241205XSM059_00273	SF241205XSM071_00214	SF241205XSM072_00183	SF241205XSM010_00103	SF241205XSM063_00187	SF241205XSM061_00190	SF241205XSM052_00259	SF241205XSM055_00308	SF241205XSM056_00104	SF241205XSM082_00363	SF241205XSM049_00066	SF241205XSM007_00261	SF241205XSM073_00169	SF241205XSM011_00168	SF241205XSM083_00146	SF241205XSM001_00186	SF241205XSM074_00203	SF241205XSM084_00055	SF241205XSM085_00168	SF241205XSM075_00920	SF241205XSM076_00169	SF241205XSM077_00325	SF241205XSM078_00169	SF241205XSM012_00194	SF241205XSM079_00305	SF241205XSM080_00446	SF241205XSM081_00169	SF241205XSM086_00175	SF241205XSM091_00470	SF241205XSM087_00109	SF241205XSM092_00833	SF241205XSM093_00182	SF241205XSM088_00331	SF241205XSM089_00987	SF241205XSM090_00383	SF241205XSM094_00231	SF241205XSM095_00182	SF241205XSM096_00117	SF241205XSM100_00182	SF241205XSM097_00169	SF241205XSM101_00373
OG0000175	polC_5, polC_6, polC_2, polC_3	DNA polymerase III PolC-type	SF241205XSM009_00104	SF241205XSM067_00903	SF241205XSM033_00217	SF241205XSM069_00234	SF241205XSM051_00392	SF241205XSM062_00169	SF241205XSM059_00274	SF241205XSM071_00215	SF241205XSM072_00182	SF241205XSM010_00104	SF241205XSM063_00186	SF241205XSM061_00189	SF241205XSM052_00258	SF241205XSM055_00309	SF241205XSM056_00105	SF241205XSM082_00362	SF241205XSM049_00067	SF241205XSM007_00260	SF241205XSM073_00168	SF241205XSM011_00167	SF241205XSM083_00147	SF241205XSM001_00187	SF241205XSM074_00202	SF241205XSM084_00054	SF241205XSM085_00167	SF241205XSM075_00921	SF241205XSM076_00168	SF241205XSM077_00324	SF241205XSM078_00168	SF241205XSM012_00195	SF241205XSM079_00304	SF241205XSM080_00445	SF241205XSM081_00168	SF241205XSM086_00174	SF241205XSM091_00471	SF241205XSM087_00110	SF241205XSM092_00832	SF241205XSM093_00181	SF241205XSM088_00332	SF241205XSM089_00988	SF241205XSM090_00384	SF241205XSM094_00230	SF241205XSM095_00183	SF241205XSM096_00118	SF241205XSM100_00181	SF241205XSM097_00168	SF241205XSM101_00374
OG0000176	polC_1, polC_4, polC_3	DNA polymerase III PolC-type	SF241205XSM009_00105	SF241205XSM067_00902	SF241205XSM033_00216	SF241205XSM069_00233	SF241205XSM051_00391	SF241205XSM062_00168	SF241205XSM059_00275	SF241205XSM071_00216	SF241205XSM072_00181	SF241205XSM010_00105	SF241205XSM063_00185	SF241205XSM061_00188	SF241205XSM052_00257	SF241205XSM055_00310	SF241205XSM056_00106	SF241205XSM082_00361	SF241205XSM049_00068	SF241205XSM007_00259	SF241205XSM073_00167	SF241205XSM011_00166	SF241205XSM083_00148	SF241205XSM001_00188	SF241205XSM074_00201	SF241205XSM084_00053	SF241205XSM085_00166	SF241205XSM075_00922	SF241205XSM076_00167	SF241205XSM077_00323	SF241205XSM078_00167	SF241205XSM012_00196	SF241205XSM079_00303	SF241205XSM080_00444	SF241205XSM081_00167	SF241205XSM086_00173	SF241205XSM091_00472	SF241205XSM087_00111	SF241205XSM092_00831	SF241205XSM093_00180	SF241205XSM088_00333	SF241205XSM089_00989	SF241205XSM090_00385	SF241205XSM094_00229	SF241205XSM095_00184	SF241205XSM096_00119	SF241205XSM100_00180	SF241205XSM097_00167	SF241205XSM101_00375
OG0000177	polC_3, polC_4, polC_2, polC_6, polC_5	DNA polymerase III PolC-type	SF241205XSM009_00106	SF241205XSM067_00901	SF241205XSM033_00215	SF241205XSM069_00232	SF241205XSM051_00390	SF241205XSM062_00167	SF241205XSM059_00276	SF241205XSM071_00217	SF241205XSM072_00180	SF241205XSM010_00106	SF241205XSM063_00184	SF241205XSM061_00187	SF241205XSM052_00256	SF241205XSM055_00311	SF241205XSM056_00107	SF241205XSM082_00360	SF241205XSM049_00069	SF241205XSM007_00258	SF241205XSM073_00166	SF241205XSM011_00165	SF241205XSM083_00149	SF241205XSM001_00189	SF241205XSM074_00200	SF241205XSM084_00052	SF241205XSM085_00165	SF241205XSM075_00923	SF241205XSM076_00166	SF241205XSM077_00322	SF241205XSM078_00166	SF241205XSM012_00197	SF241205XSM079_00302	SF241205XSM080_01184	SF241205XSM081_00166	SF241205XSM086_00172	SF241205XSM091_00473	SF241205XSM087_00112	SF241205XSM092_00830	SF241205XSM093_00179	SF241205XSM088_00334	SF241205XSM089_00990	SF241205XSM090_00386	SF241205XSM094_00228	SF241205XSM095_00185	SF241205XSM096_00120	SF241205XSM100_00179	SF241205XSM097_00166	SF241205XSM101_00376
OG0000178	polC_5, polC_3, polC_2, polC_6	DNA polymerase III PolC-type	SF241205XSM009_00107	SF241205XSM067_00900	SF241205XSM033_00214	SF241205XSM069_00231	SF241205XSM051_00389	SF241205XSM062_00166	SF241205XSM059_00277	SF241205XSM071_00218	SF241205XSM072_00179	SF241205XSM010_00107	SF241205XSM063_00183	SF241205XSM061_00186	SF241205XSM052_00255	SF241205XSM055_00312	SF241205XSM056_00108	SF241205XSM082_00359	SF241205XSM049_00070	SF241205XSM007_00257	SF241205XSM073_00165	SF241205XSM011_00164	SF241205XSM083_00150	SF241205XSM001_00190	SF241205XSM074_00199	SF241205XSM084_00051	SF241205XSM085_00164	SF241205XSM075_00924	SF241205XSM076_00165	SF241205XSM077_00321	SF241205XSM078_00165	SF241205XSM012_00198	SF241205XSM079_00301	SF241205XSM080_01183	SF241205XSM081_00165	SF241205XSM086_00171	SF241205XSM091_00474	SF241205XSM087_00113	SF241205XSM092_00829	SF241205XSM093_00178	SF241205XSM088_00335	SF241205XSM089_00991	SF241205XSM090_00387	SF241205XSM094_00227	SF241205XSM095_00186	SF241205XSM096_00121	SF241205XSM100_00178	SF241205XSM097_00165	SF241205XSM101_00377
OG0000179	polC_1, polC_4, polC_6, polC_7	DNA polymerase III PolC-type	SF241205XSM009_00108	SF241205XSM067_00899	SF241205XSM033_00213	SF241205XSM069_00230	SF241205XSM051_00388	SF241205XSM062_00165	SF241205XSM059_00278	SF241205XSM071_00219	SF241205XSM072_00178	SF241205XSM010_00108	SF241205XSM063_00182	SF241205XSM061_00185	SF241205XSM052_00254	SF241205XSM055_00313	SF241205XSM056_00109	SF241205XSM082_00358	SF241205XSM049_00071	SF241205XSM007_00256	SF241205XSM073_00164	SF241205XSM011_00163	SF241205XSM083_00151	SF241205XSM001_00191	SF241205XSM074_00198	SF241205XSM084_00050	SF241205XSM085_00163	SF241205XSM075_00925	SF241205XSM076_00164	SF241205XSM077_00320	SF241205XSM078_00164	SF241205XSM012_00199	SF241205XSM079_00300	SF241205XSM080_01182	SF241205XSM081_00164	SF241205XSM086_00170	SF241205XSM091_00475	SF241205XSM087_00114	SF241205XSM092_00828	SF241205XSM093_00177	SF241205XSM088_00336	SF241205XSM089_00992	SF241205XSM090_00388	SF241205XSM094_00226	SF241205XSM095_00187	SF241205XSM096_00122	SF241205XSM100_00177	SF241205XSM097_00164	SF241205XSM101_00378
OG0000180	upp	Uracil phosphoribosyltransferase	SF241205XSM009_00109	SF241205XSM067_00898	SF241205XSM033_00212	SF241205XSM069_00229	SF241205XSM051_00387	SF241205XSM062_00164	SF241205XSM059_00279	SF241205XSM071_00220	SF241205XSM072_00177	SF241205XSM010_00109	SF241205XSM063_00181	SF241205XSM061_00184	SF241205XSM052_00253	SF241205XSM055_00314	SF241205XSM056_00110	SF241205XSM082_00357	SF241205XSM049_00072	SF241205XSM007_00255	SF241205XSM073_00163	SF241205XSM011_00162	SF241205XSM083_00152	SF241205XSM001_00192	SF241205XSM074_00197	SF241205XSM084_00049	SF241205XSM085_00162	SF241205XSM075_00926	SF241205XSM076_00163	SF241205XSM077_00319	SF241205XSM078_00163	SF241205XSM012_00200	SF241205XSM079_00299	SF241205XSM080_01181	SF241205XSM081_00163	SF241205XSM086_00169	SF241205XSM091_00476	SF241205XSM087_00115	SF241205XSM092_00827	SF241205XSM093_00176	SF241205XSM088_00337	SF241205XSM089_00993	SF241205XSM090_00389	SF241205XSM094_00225	SF241205XSM095_00188	SF241205XSM096_00123	SF241205XSM100_00176	SF241205XSM097_00163	SF241205XSM101_00379
OG0000181	HP	hypothetical protein	SF241205XSM009_00111	SF241205XSM067_00896	SF241205XSM033_00210	SF241205XSM069_00227	SF241205XSM051_00385	SF241205XSM062_00162	SF241205XSM059_00281	SF241205XSM071_00222	SF241205XSM072_00175	SF241205XSM010_00111	SF241205XSM063_00179	SF241205XSM061_00182	SF241205XSM052_00251	SF241205XSM055_00316	SF241205XSM056_00113	SF241205XSM082_00355	SF241205XSM049_00075	SF241205XSM007_00253	SF241205XSM073_00161	SF241205XSM011_00160	SF241205XSM083_00154	SF241205XSM001_00194	SF241205XSM074_00195	SF241205XSM084_00047	SF241205XSM085_00160	SF241205XSM075_00928	SF241205XSM076_00161	SF241205XSM077_00316	SF241205XSM078_00161	SF241205XSM012_00202	SF241205XSM079_00297	SF241205XSM080_01179	SF241205XSM081_00161	SF241205XSM086_00166	SF241205XSM091_00478	SF241205XSM087_00117	SF241205XSM092_00825	SF241205XSM093_00174	SF241205XSM088_00340	SF241205XSM089_00995	SF241205XSM090_00391	SF241205XSM094_00223	SF241205XSM095_00190	SF241205XSM096_00125	SF241205XSM100_00174	SF241205XSM097_00161	SF241205XSM101_00381
OG0000182	HP	hypothetical protein	SF241205XSM009_00112	SF241205XSM067_00895	SF241205XSM033_00209	SF241205XSM069_00226	SF241205XSM051_00384	SF241205XSM062_00161	SF241205XSM059_00282	SF241205XSM071_00223	SF241205XSM072_00174	SF241205XSM010_00112	SF241205XSM063_00178	SF241205XSM061_00181	SF241205XSM052_00250	SF241205XSM055_00317	SF241205XSM056_00114	SF241205XSM082_00354	SF241205XSM049_00076	SF241205XSM007_00252	SF241205XSM073_00160	SF241205XSM011_00159	SF241205XSM083_00155	SF241205XSM001_00195	SF241205XSM074_00194	SF241205XSM084_00046	SF241205XSM085_00159	SF241205XSM075_00929	SF241205XSM076_00160	SF241205XSM077_00315	SF241205XSM078_00160	SF241205XSM012_00203	SF241205XSM079_00296	SF241205XSM080_01178	SF241205XSM081_00160	SF241205XSM086_00165	SF241205XSM091_00479	SF241205XSM087_00118	SF241205XSM092_00824	SF241205XSM093_00173	SF241205XSM088_00341	SF241205XSM089_00996	SF241205XSM090_00392	SF241205XSM094_00222	SF241205XSM095_00191	SF241205XSM096_00126	SF241205XSM100_00173	SF241205XSM097_00160	SF241205XSM101_00382
OG0000183	efp	Elongation factor P	SF241205XSM009_00113	SF241205XSM067_00894	SF241205XSM033_00208	SF241205XSM069_00225	SF241205XSM051_00383	SF241205XSM062_00160	SF241205XSM059_00283	SF241205XSM071_00224	SF241205XSM072_00173	SF241205XSM010_00113	SF241205XSM063_00177	SF241205XSM061_00180	SF241205XSM052_00249	SF241205XSM055_00318	SF241205XSM056_00115	SF241205XSM082_00353	SF241205XSM049_00077	SF241205XSM007_00251	SF241205XSM073_00159	SF241205XSM011_00158	SF241205XSM083_00156	SF241205XSM001_00196	SF241205XSM074_00193	SF241205XSM084_00045	SF241205XSM085_00158	SF241205XSM075_00930	SF241205XSM076_00159	SF241205XSM077_00314	SF241205XSM078_00159	SF241205XSM012_00204	SF241205XSM079_00295	SF241205XSM080_01177	SF241205XSM081_00159	SF241205XSM086_00164	SF241205XSM091_00480	SF241205XSM087_00119	SF241205XSM092_00823	SF241205XSM093_00172	SF241205XSM088_00342	SF241205XSM089_00997	SF241205XSM090_00393	SF241205XSM094_00221	SF241205XSM095_00192	SF241205XSM096_00127	SF241205XSM100_00172	SF241205XSM097_00159	SF241205XSM101_00383
OG0000184	HP	hypothetical protein	SF241205XSM009_00114	SF241205XSM067_00893	SF241205XSM033_00207	SF241205XSM069_00224	SF241205XSM051_00382	SF241205XSM062_00159	SF241205XSM059_00284	SF241205XSM071_00225	SF241205XSM072_00172	SF241205XSM010_00114	SF241205XSM063_00176	SF241205XSM061_00179	SF241205XSM052_00248	SF241205XSM055_00319	SF241205XSM056_00116	SF241205XSM082_00352	SF241205XSM049_00078	SF241205XSM007_00250	SF241205XSM073_00158	SF241205XSM011_00157	SF241205XSM083_00157	SF241205XSM001_00197	SF241205XSM074_00192	SF241205XSM084_00044	SF241205XSM085_00157	SF241205XSM075_00931	SF241205XSM076_00158	SF241205XSM077_00313	SF241205XSM078_00158	SF241205XSM012_00205	SF241205XSM079_00294	SF241205XSM080_01176	SF241205XSM081_00158	SF241205XSM086_00163	SF241205XSM091_00481	SF241205XSM087_00120	SF241205XSM092_00822	SF241205XSM093_00171	SF241205XSM088_00343	SF241205XSM089_00998	SF241205XSM090_00394	SF241205XSM094_00220	SF241205XSM095_00193	SF241205XSM096_00128	SF241205XSM100_00171	SF241205XSM097_00158	SF241205XSM101_00384
OG0000185	HP	hypothetical protein	SF241205XSM009_00115	SF241205XSM067_00892	SF241205XSM033_00206	SF241205XSM069_00223	SF241205XSM051_00381	SF241205XSM062_00158	SF241205XSM059_00285	SF241205XSM071_00226	SF241205XSM072_00171	SF241205XSM010_00115	SF241205XSM063_00175	SF241205XSM061_00178	SF241205XSM052_00247	SF241205XSM055_00320	SF241205XSM056_00117	SF241205XSM082_00351	SF241205XSM049_00079	SF241205XSM007_00249	SF241205XSM073_00157	SF241205XSM011_00156	SF241205XSM083_00158	SF241205XSM001_00198	SF241205XSM074_00191	SF241205XSM084_00043	SF241205XSM085_00156	SF241205XSM075_00932	SF241205XSM076_00157	SF241205XSM077_00312	SF241205XSM078_00157	SF241205XSM012_00206	SF241205XSM079_00293	SF241205XSM080_01175	SF241205XSM081_00157	SF241205XSM086_00162	SF241205XSM091_00482	SF241205XSM087_00121	SF241205XSM092_00821	SF241205XSM093_00170	SF241205XSM088_00344	SF241205XSM089_00999	SF241205XSM090_00395	SF241205XSM094_00219	SF241205XSM095_00194	SF241205XSM096_00129	SF241205XSM100_00170	SF241205XSM097_00157	SF241205XSM101_00385
OG0000186	HP	hypothetical protein	SF241205XSM009_00116	SF241205XSM067_00891	SF241205XSM033_00205	SF241205XSM069_00222	SF241205XSM051_00380	SF241205XSM062_00157	SF241205XSM059_00286	SF241205XSM071_00227	SF241205XSM072_00170	SF241205XSM010_00116	SF241205XSM063_00174	SF241205XSM061_00177	SF241205XSM052_00246	SF241205XSM055_00321	SF241205XSM056_00118	SF241205XSM082_00350	SF241205XSM049_00080	SF241205XSM007_00248	SF241205XSM073_00156	SF241205XSM011_00155	SF241205XSM083_00159	SF241205XSM001_00199	SF241205XSM074_00190	SF241205XSM084_00042	SF241205XSM085_00155	SF241205XSM075_00933	SF241205XSM076_00156	SF241205XSM077_00311	SF241205XSM078_00156	SF241205XSM012_00207	SF241205XSM079_00292	SF241205XSM080_01174	SF241205XSM081_00156	SF241205XSM086_00161	SF241205XSM091_00483	SF241205XSM087_00122	SF241205XSM092_00820	SF241205XSM093_00169	SF241205XSM088_00345	SF241205XSM089_01000	SF241205XSM090_00396	SF241205XSM094_00218	SF241205XSM095_00195	SF241205XSM096_00130	SF241205XSM100_00169	SF241205XSM097_00156	SF241205XSM101_00386
OG0000187	HP	hypothetical protein	SF241205XSM009_00117	SF241205XSM067_00890	SF241205XSM033_00204	SF241205XSM069_00221	SF241205XSM051_00379	SF241205XSM062_00156	SF241205XSM059_00287	SF241205XSM071_00228	SF241205XSM072_00169	SF241205XSM010_00117	SF241205XSM063_00173	SF241205XSM061_00176	SF241205XSM052_00245	SF241205XSM055_00322	SF241205XSM056_00119	SF241205XSM082_00349	SF241205XSM049_00081	SF241205XSM007_00247	SF241205XSM073_00155	SF241205XSM011_00154	SF241205XSM083_00160	SF241205XSM001_00200	SF241205XSM074_00189	SF241205XSM084_00041	SF241205XSM085_00154	SF241205XSM075_00934	SF241205XSM076_00155	SF241205XSM077_00310	SF241205XSM078_00155	SF241205XSM012_00208	SF241205XSM079_00291	SF241205XSM080_01173	SF241205XSM081_00155	SF241205XSM086_00160	SF241205XSM091_00484	SF241205XSM087_00123	SF241205XSM092_00819	SF241205XSM093_00168	SF241205XSM088_00346	SF241205XSM089_01001	SF241205XSM090_00397	SF241205XSM094_00217	SF241205XSM095_00196	SF241205XSM096_00131	SF241205XSM100_00168	SF241205XSM097_00155	SF241205XSM101_00387
OG0000188	ychF	Ribosome-binding ATPase YchF	SF241205XSM009_00118	SF241205XSM067_00889	SF241205XSM033_00203	SF241205XSM069_00220	SF241205XSM051_00378	SF241205XSM062_00155	SF241205XSM059_00288	SF241205XSM071_00229	SF241205XSM072_00168	SF241205XSM010_00118	SF241205XSM063_00172	SF241205XSM061_00175	SF241205XSM052_00244	SF241205XSM055_00323	SF241205XSM056_00120	SF241205XSM082_00348	SF241205XSM049_00082	SF241205XSM007_00246	SF241205XSM073_00154	SF241205XSM011_00153	SF241205XSM083_00161	SF241205XSM001_00201	SF241205XSM074_00188	SF241205XSM084_00040	SF241205XSM085_00153	SF241205XSM075_00935	SF241205XSM076_00154	SF241205XSM077_00309	SF241205XSM078_00154	SF241205XSM012_00209	SF241205XSM079_00290	SF241205XSM080_01172	SF241205XSM081_00154	SF241205XSM086_00159	SF241205XSM091_00485	SF241205XSM087_00124	SF241205XSM092_00818	SF241205XSM093_00167	SF241205XSM088_00347	SF241205XSM089_01002	SF241205XSM090_00751	SF241205XSM094_00216	SF241205XSM095_00197	SF241205XSM096_00132	SF241205XSM100_00852	SF241205XSM097_00154	SF241205XSM101_00388
OG0000189	fba	Fructose-bisphosphate aldolase	SF241205XSM009_00119	SF241205XSM067_00888	SF241205XSM033_00202	SF241205XSM069_00219	SF241205XSM051_00376	SF241205XSM062_00153	SF241205XSM059_00290	SF241205XSM071_00230	SF241205XSM072_00166	SF241205XSM010_00119	SF241205XSM063_00170	SF241205XSM061_00174	SF241205XSM052_00243	SF241205XSM055_00324	SF241205XSM056_00121	SF241205XSM082_00347	SF241205XSM049_00083	SF241205XSM007_00245	SF241205XSM073_00153	SF241205XSM011_00152	SF241205XSM083_00162	SF241205XSM001_00202	SF241205XSM074_00187	SF241205XSM084_00039	SF241205XSM085_00152	SF241205XSM075_00936	SF241205XSM076_00153	SF241205XSM077_00307	SF241205XSM078_00153	SF241205XSM012_00210	SF241205XSM079_00288	SF241205XSM080_01171	SF241205XSM081_00153	SF241205XSM086_00157	SF241205XSM091_00486	SF241205XSM087_00126	SF241205XSM092_00817	SF241205XSM093_00166	SF241205XSM088_00349	SF241205XSM089_01004	SF241205XSM090_00752	SF241205XSM094_00215	SF241205XSM095_00198	SF241205XSM096_00133	SF241205XSM100_00854	SF241205XSM097_00153	SF241205XSM101_00389
OG0000190	HP	hypothetical protein	SF241205XSM009_00120	SF241205XSM067_00887	SF241205XSM033_00201	SF241205XSM069_00218	SF241205XSM051_00375	SF241205XSM062_00152	SF241205XSM059_00291	SF241205XSM071_00231	SF241205XSM072_00165	SF241205XSM010_00120	SF241205XSM063_00169	SF241205XSM061_00173	SF241205XSM052_00242	SF241205XSM055_00325	SF241205XSM056_00122	SF241205XSM082_00346	SF241205XSM049_00084	SF241205XSM007_00244	SF241205XSM073_00152	SF241205XSM011_00151	SF241205XSM083_00163	SF241205XSM001_00203	SF241205XSM074_00186	SF241205XSM084_00038	SF241205XSM085_00151	SF241205XSM075_00937	SF241205XSM076_00152	SF241205XSM077_00306	SF241205XSM078_00152	SF241205XSM012_00211	SF241205XSM079_00287	SF241205XSM080_01170	SF241205XSM081_00152	SF241205XSM086_00156	SF241205XSM091_00487	SF241205XSM087_00127	SF241205XSM092_00816	SF241205XSM093_00165	SF241205XSM088_00350	SF241205XSM089_01005	SF241205XSM090_00753	SF241205XSM094_00214	SF241205XSM095_00199	SF241205XSM096_00134	SF241205XSM100_00855	SF241205XSM097_00152	SF241205XSM101_00390
OG0000191	HP	hypothetical protein	SF241205XSM009_00121	SF241205XSM067_00886	SF241205XSM033_00200	SF241205XSM069_00217	SF241205XSM051_00374	SF241205XSM062_00151	SF241205XSM059_00292	SF241205XSM071_00232	SF241205XSM072_00164	SF241205XSM010_00121	SF241205XSM063_00168	SF241205XSM061_00172	SF241205XSM052_00241	SF241205XSM055_00326	SF241205XSM056_00123	SF241205XSM082_00345	SF241205XSM049_00085	SF241205XSM007_00243	SF241205XSM073_00151	SF241205XSM011_00150	SF241205XSM083_00164	SF241205XSM001_00204	SF241205XSM074_00185	SF241205XSM084_00037	SF241205XSM085_00150	SF241205XSM075_00938	SF241205XSM076_00151	SF241205XSM077_00305	SF241205XSM078_00151	SF241205XSM012_00212	SF241205XSM079_00286	SF241205XSM080_01169	SF241205XSM081_00151	SF241205XSM086_00155	SF241205XSM091_00488	SF241205XSM087_00128	SF241205XSM092_00815	SF241205XSM093_00164	SF241205XSM088_00351	SF241205XSM089_01006	SF241205XSM090_00754	SF241205XSM094_00213	SF241205XSM095_00200	SF241205XSM096_00135	SF241205XSM100_00856	SF241205XSM097_00151	SF241205XSM101_00391
OG0000192	metG_1, metG_3	Methionine--tRNA ligase	SF241205XSM009_00122	SF241205XSM067_00885	SF241205XSM033_00199	SF241205XSM069_00216	SF241205XSM051_00373	SF241205XSM062_00150	SF241205XSM059_00293	SF241205XSM071_00233	SF241205XSM072_00163	SF241205XSM010_00122	SF241205XSM063_00167	SF241205XSM061_00171	SF241205XSM052_00240	SF241205XSM055_00327	SF241205XSM056_00124	SF241205XSM082_00344	SF241205XSM049_00086	SF241205XSM007_00242	SF241205XSM073_00150	SF241205XSM011_00149	SF241205XSM083_00165	SF241205XSM001_00205	SF241205XSM074_00184	SF241205XSM084_00036	SF241205XSM085_00149	SF241205XSM075_00939	SF241205XSM076_00150	SF241205XSM077_00304	SF241205XSM078_00150	SF241205XSM012_00213	SF241205XSM079_00285	SF241205XSM080_01168	SF241205XSM081_00150	SF241205XSM086_00154	SF241205XSM091_00489	SF241205XSM087_00129	SF241205XSM092_00814	SF241205XSM093_00163	SF241205XSM088_00352	SF241205XSM089_01007	SF241205XSM090_00755	SF241205XSM094_00212	SF241205XSM095_00201	SF241205XSM096_00136	SF241205XSM100_00857	SF241205XSM097_00150	SF241205XSM101_00392
OG0000193	metG_2	Methionine--tRNA ligase	SF241205XSM009_00123	SF241205XSM067_00884	SF241205XSM033_00198	SF241205XSM069_00215	SF241205XSM051_00372	SF241205XSM062_00149	SF241205XSM059_00294	SF241205XSM071_00234	SF241205XSM072_00162	SF241205XSM010_00123	SF241205XSM063_00166	SF241205XSM061_00170	SF241205XSM052_00239	SF241205XSM055_00328	SF241205XSM056_00125	SF241205XSM082_00343	SF241205XSM049_00087	SF241205XSM007_00241	SF241205XSM073_00149	SF241205XSM011_00148	SF241205XSM083_00166	SF241205XSM001_00206	SF241205XSM074_00183	SF241205XSM084_00035	SF241205XSM085_00148	SF241205XSM075_00940	SF241205XSM076_00149	SF241205XSM077_00303	SF241205XSM078_00149	SF241205XSM012_00214	SF241205XSM079_00284	SF241205XSM080_01167	SF241205XSM081_00149	SF241205XSM086_00153	SF241205XSM091_00490	SF241205XSM087_00130	SF241205XSM092_00813	SF241205XSM093_00162	SF241205XSM088_00353	SF241205XSM089_01008	SF241205XSM090_00756	SF241205XSM094_00211	SF241205XSM095_00202	SF241205XSM096_00137	SF241205XSM100_00858	SF241205XSM097_00149	SF241205XSM101_00393
OG0000194	pip	Proline iminopeptidase	SF241205XSM009_00125	SF241205XSM067_00882	SF241205XSM033_00196	SF241205XSM069_00213	SF241205XSM051_00370	SF241205XSM062_00147	SF241205XSM059_00296	SF241205XSM071_00236	SF241205XSM072_00160	SF241205XSM010_00125	SF241205XSM063_00164	SF241205XSM061_00168	SF241205XSM052_00237	SF241205XSM055_00330	SF241205XSM056_00127	SF241205XSM082_00341	SF241205XSM049_00089	SF241205XSM007_00239	SF241205XSM073_00147	SF241205XSM011_00146	SF241205XSM083_00432	SF241205XSM001_00208	SF241205XSM074_00181	SF241205XSM084_00033	SF241205XSM085_00146	SF241205XSM075_01009	SF241205XSM076_00147	SF241205XSM077_00301	SF241205XSM078_00147	SF241205XSM012_00216	SF241205XSM079_00282	SF241205XSM080_01165	SF241205XSM081_00147	SF241205XSM086_00151	SF241205XSM091_00492	SF241205XSM087_00132	SF241205XSM092_00811	SF241205XSM093_00160	SF241205XSM088_00355	SF241205XSM089_01010	SF241205XSM090_00758	SF241205XSM094_00209	SF241205XSM095_00204	SF241205XSM096_00139	SF241205XSM100_01059	SF241205XSM097_00147	SF241205XSM101_00395
OG0000195	dnaJ_2, dnaJ_1	Chaperone protein DnaJ	SF241205XSM009_00126	SF241205XSM067_00881	SF241205XSM033_00195	SF241205XSM069_00212	SF241205XSM051_00369	SF241205XSM062_00146	SF241205XSM059_00297	SF241205XSM071_00237	SF241205XSM072_00159	SF241205XSM010_00126	SF241205XSM063_00163	SF241205XSM061_00167	SF241205XSM052_00236	SF241205XSM055_00331	SF241205XSM056_00128	SF241205XSM082_00340	SF241205XSM049_00090	SF241205XSM007_00238	SF241205XSM073_00146	SF241205XSM011_00145	SF241205XSM083_00433	SF241205XSM001_00209	SF241205XSM074_00180	SF241205XSM084_00032	SF241205XSM085_00145	SF241205XSM075_01010	SF241205XSM076_00146	SF241205XSM077_00300	SF241205XSM078_00146	SF241205XSM012_00217	SF241205XSM079_00281	SF241205XSM080_01164	SF241205XSM081_00146	SF241205XSM086_00150	SF241205XSM091_00493	SF241205XSM087_00133	SF241205XSM092_00810	SF241205XSM093_00159	SF241205XSM088_00356	SF241205XSM089_01011	SF241205XSM090_00759	SF241205XSM094_00208	SF241205XSM095_00205	SF241205XSM096_00140	SF241205XSM100_01060	SF241205XSM097_00146	SF241205XSM101_00396
OG0000196	HP	hypothetical protein	SF241205XSM009_00128	SF241205XSM067_00494	SF241205XSM033_00193	SF241205XSM069_00210	SF241205XSM051_00367	SF241205XSM062_00144	SF241205XSM059_00299	SF241205XSM071_00239	SF241205XSM072_00157	SF241205XSM010_00128	SF241205XSM063_00161	SF241205XSM061_00165	SF241205XSM052_00234	SF241205XSM055_00333	SF241205XSM056_00130	SF241205XSM082_00338	SF241205XSM049_00092	SF241205XSM007_00236	SF241205XSM073_00144	SF241205XSM011_00143	SF241205XSM083_00435	SF241205XSM001_00211	SF241205XSM074_00178	SF241205XSM084_00030	SF241205XSM085_00143	SF241205XSM075_01012	SF241205XSM076_00144	SF241205XSM077_00298	SF241205XSM078_00144	SF241205XSM012_00219	SF241205XSM079_00279	SF241205XSM080_01162	SF241205XSM081_00144	SF241205XSM086_00148	SF241205XSM091_00495	SF241205XSM087_00135	SF241205XSM092_00808	SF241205XSM093_00157	SF241205XSM088_00358	SF241205XSM089_01013	SF241205XSM090_00712	SF241205XSM094_00206	SF241205XSM095_00207	SF241205XSM096_00142	SF241205XSM100_01062	SF241205XSM097_00144	SF241205XSM101_00398
OG0000197	HP	hypothetical protein	SF241205XSM009_00129	SF241205XSM067_00493	SF241205XSM033_00192	SF241205XSM069_00209	SF241205XSM051_00366	SF241205XSM062_00143	SF241205XSM059_00300	SF241205XSM071_00240	SF241205XSM072_00156	SF241205XSM010_00129	SF241205XSM063_00160	SF241205XSM061_00164	SF241205XSM052_00233	SF241205XSM055_00334	SF241205XSM056_00131	SF241205XSM082_00337	SF241205XSM049_00093	SF241205XSM007_00235	SF241205XSM073_00143	SF241205XSM011_00142	SF241205XSM083_00436	SF241205XSM001_00212	SF241205XSM074_00177	SF241205XSM084_00029	SF241205XSM085_00142	SF241205XSM075_01013	SF241205XSM076_00143	SF241205XSM077_00297	SF241205XSM078_00143	SF241205XSM012_00220	SF241205XSM079_00278	SF241205XSM080_01161	SF241205XSM081_00143	SF241205XSM086_00147	SF241205XSM091_00496	SF241205XSM087_00136	SF241205XSM092_00807	SF241205XSM093_00156	SF241205XSM088_00359	SF241205XSM089_01014	SF241205XSM090_00713	SF241205XSM094_00205	SF241205XSM095_00208	SF241205XSM096_00143	SF241205XSM100_01063	SF241205XSM097_00143	SF241205XSM101_00399
OG0000198	HP	hypothetical protein	SF241205XSM009_00130	SF241205XSM067_00492	SF241205XSM033_00191	SF241205XSM069_00208	SF241205XSM051_00365	SF241205XSM062_00142	SF241205XSM059_00301	SF241205XSM071_00241	SF241205XSM072_00155	SF241205XSM010_00130	SF241205XSM063_00159	SF241205XSM061_00163	SF241205XSM052_00232	SF241205XSM055_00335	SF241205XSM056_00132	SF241205XSM082_00336	SF241205XSM049_00094	SF241205XSM007_00234	SF241205XSM073_00142	SF241205XSM011_00141	SF241205XSM083_00437	SF241205XSM001_00213	SF241205XSM074_00176	SF241205XSM084_00028	SF241205XSM085_00141	SF241205XSM075_01014	SF241205XSM076_00142	SF241205XSM077_00296	SF241205XSM078_00142	SF241205XSM012_00221	SF241205XSM079_00277	SF241205XSM080_01160	SF241205XSM081_00142	SF241205XSM086_00146	SF241205XSM091_00497	SF241205XSM087_00137	SF241205XSM092_00806	SF241205XSM093_00155	SF241205XSM088_00360	SF241205XSM089_01015	SF241205XSM090_00714	SF241205XSM094_00204	SF241205XSM095_00209	SF241205XSM096_00144	SF241205XSM100_01064	SF241205XSM097_00142	SF241205XSM101_00400
OG0000199	HP	Putative multidrug export ATP-binding/permease protein	SF241205XSM009_00131	SF241205XSM067_00491	SF241205XSM033_00190	SF241205XSM069_00207	SF241205XSM051_00364	SF241205XSM062_00141	SF241205XSM059_00302	SF241205XSM071_00242	SF241205XSM072_00154	SF241205XSM010_00131	SF241205XSM063_00158	SF241205XSM061_00162	SF241205XSM052_00231	SF241205XSM055_00336	SF241205XSM056_00133	SF241205XSM082_00335	SF241205XSM049_00095	SF241205XSM007_00233	SF241205XSM073_00141	SF241205XSM011_00140	SF241205XSM083_00438	SF241205XSM001_00214	SF241205XSM074_00175	SF241205XSM084_00027	SF241205XSM085_00140	SF241205XSM075_01015	SF241205XSM076_00141	SF241205XSM077_00295	SF241205XSM078_00141	SF241205XSM012_00222	SF241205XSM079_00276	SF241205XSM080_01159	SF241205XSM081_00141	SF241205XSM086_00145	SF241205XSM091_00498	SF241205XSM087_00138	SF241205XSM092_00805	SF241205XSM093_00154	SF241205XSM088_00361	SF241205XSM089_01016	SF241205XSM090_00715	SF241205XSM094_00203	SF241205XSM095_00210	SF241205XSM096_00145	SF241205XSM100_01065	SF241205XSM097_00141	SF241205XSM101_00401
OG0000200	HP	putative ABC transporter ATP-binding protein	SF241205XSM009_00132	SF241205XSM067_00490	SF241205XSM033_00189	SF241205XSM069_00206	SF241205XSM051_00363	SF241205XSM062_00140	SF241205XSM059_00303	SF241205XSM071_00243	SF241205XSM072_00153	SF241205XSM010_00132	SF241205XSM063_00157	SF241205XSM061_00161	SF241205XSM052_00230	SF241205XSM055_00337	SF241205XSM056_00134	SF241205XSM082_00334	SF241205XSM049_00096	SF241205XSM007_00232	SF241205XSM073_00140	SF241205XSM011_00139	SF241205XSM083_00439	SF241205XSM001_00215	SF241205XSM074_00174	SF241205XSM084_00026	SF241205XSM085_00139	SF241205XSM075_01016	SF241205XSM076_00140	SF241205XSM077_00294	SF241205XSM078_00140	SF241205XSM012_00223	SF241205XSM079_00275	SF241205XSM080_01158	SF241205XSM081_00140	SF241205XSM086_00144	SF241205XSM091_00499	SF241205XSM087_00139	SF241205XSM092_00804	SF241205XSM093_00153	SF241205XSM088_00362	SF241205XSM089_01017	SF241205XSM090_00716	SF241205XSM094_00202	SF241205XSM095_00211	SF241205XSM096_00146	SF241205XSM100_01066	SF241205XSM097_00140	SF241205XSM101_00402
OG0000201	HP	hypothetical protein	SF241205XSM009_00133	SF241205XSM067_00489	SF241205XSM033_00188	SF241205XSM069_00205	SF241205XSM051_00362	SF241205XSM062_00139	SF241205XSM059_00304	SF241205XSM071_00244	SF241205XSM072_00152	SF241205XSM010_00133	SF241205XSM063_00156	SF241205XSM061_00160	SF241205XSM052_00229	SF241205XSM055_00338	SF241205XSM056_00135	SF241205XSM082_00333	SF241205XSM049_00097	SF241205XSM007_00231	SF241205XSM073_00139	SF241205XSM011_00138	SF241205XSM083_00440	SF241205XSM001_00216	SF241205XSM074_00173	SF241205XSM084_00025	SF241205XSM085_00138	SF241205XSM075_01017	SF241205XSM076_00139	SF241205XSM077_00293	SF241205XSM078_00139	SF241205XSM012_00224	SF241205XSM079_00274	SF241205XSM080_01157	SF241205XSM081_00139	SF241205XSM086_00143	SF241205XSM091_00500	SF241205XSM087_00140	SF241205XSM092_00803	SF241205XSM093_00152	SF241205XSM088_00363	SF241205XSM089_01018	SF241205XSM090_00717	SF241205XSM094_00201	SF241205XSM095_00212	SF241205XSM096_00147	SF241205XSM100_01067	SF241205XSM097_00139	SF241205XSM101_00403
OG0000202	HP	putative ABC transporter ATP-binding protein	SF241205XSM009_00134	SF241205XSM067_00488	SF241205XSM033_00187	SF241205XSM069_00204	SF241205XSM051_00361	SF241205XSM062_00138	SF241205XSM059_00305	SF241205XSM071_00245	SF241205XSM072_00151	SF241205XSM010_00134	SF241205XSM063_00155	SF241205XSM061_00159	SF241205XSM052_00228	SF241205XSM055_00339	SF241205XSM056_00136	SF241205XSM082_00332	SF241205XSM049_00208	SF241205XSM007_00230	SF241205XSM073_00138	SF241205XSM011_00137	SF241205XSM083_00441	SF241205XSM001_00217	SF241205XSM074_00172	SF241205XSM084_00024	SF241205XSM085_00137	SF241205XSM075_01018	SF241205XSM076_00138	SF241205XSM077_00292	SF241205XSM078_00138	SF241205XSM012_00225	SF241205XSM079_00273	SF241205XSM080_01156	SF241205XSM081_00138	SF241205XSM086_00142	SF241205XSM091_00501	SF241205XSM087_00141	SF241205XSM092_00802	SF241205XSM093_00151	SF241205XSM088_00364	SF241205XSM089_01019	SF241205XSM090_00718	SF241205XSM094_00200	SF241205XSM095_00213	SF241205XSM096_00148	SF241205XSM100_01068	SF241205XSM097_00138	SF241205XSM101_00404
OG0000203	HP	putative ABC transporter ATP-binding protein, hypothetical protein	SF241205XSM009_00135	SF241205XSM067_00487	SF241205XSM033_00186	SF241205XSM069_00203	SF241205XSM051_00360	SF241205XSM062_00137	SF241205XSM059_00306	SF241205XSM071_00246	SF241205XSM072_00150	SF241205XSM010_00135	SF241205XSM063_00154	SF241205XSM061_00158	SF241205XSM052_00227	SF241205XSM055_00340	SF241205XSM056_00137	SF241205XSM082_00331	SF241205XSM049_00209	SF241205XSM007_00229	SF241205XSM073_00137	SF241205XSM011_00136	SF241205XSM083_00442	SF241205XSM001_00218	SF241205XSM074_00171	SF241205XSM084_00023	SF241205XSM085_00136	SF241205XSM075_01019	SF241205XSM076_00137	SF241205XSM077_00291	SF241205XSM078_00137	SF241205XSM012_00226	SF241205XSM079_00272	SF241205XSM080_01155	SF241205XSM081_00137	SF241205XSM086_00141	SF241205XSM091_00502	SF241205XSM087_00142	SF241205XSM092_00801	SF241205XSM093_00150	SF241205XSM088_00365	SF241205XSM089_01020	SF241205XSM090_00719	SF241205XSM094_00199	SF241205XSM095_00214	SF241205XSM096_00149	SF241205XSM100_01069	SF241205XSM097_00137	SF241205XSM101_00405
OG0000204	folD	Bifunctional protein FolD protein	SF241205XSM009_00138	SF241205XSM067_00484	SF241205XSM033_00183	SF241205XSM069_00200	SF241205XSM051_00357	SF241205XSM062_00134	SF241205XSM059_00309	SF241205XSM071_00249	SF241205XSM072_00147	SF241205XSM010_00138	SF241205XSM063_00151	SF241205XSM061_00155	SF241205XSM052_00224	SF241205XSM055_00343	SF241205XSM056_00140	SF241205XSM082_00328	SF241205XSM049_00212	SF241205XSM007_00226	SF241205XSM073_00134	SF241205XSM011_00133	SF241205XSM083_00207	SF241205XSM001_00221	SF241205XSM074_00168	SF241205XSM084_00020	SF241205XSM085_00133	SF241205XSM075_00834	SF241205XSM076_00134	SF241205XSM077_00288	SF241205XSM078_00134	SF241205XSM012_00229	SF241205XSM079_00269	SF241205XSM080_01152	SF241205XSM081_00134	SF241205XSM086_00138	SF241205XSM091_00505	SF241205XSM087_01065	SF241205XSM092_00798	SF241205XSM093_00147	SF241205XSM088_00674	SF241205XSM089_01023	SF241205XSM090_00941	SF241205XSM094_00196	SF241205XSM095_00217	SF241205XSM096_00152	SF241205XSM100_01072	SF241205XSM097_00134	SF241205XSM101_00408
OG0000205	HP	hypothetical protein	SF241205XSM009_00139	SF241205XSM067_00483	SF241205XSM033_00182	SF241205XSM069_00199	SF241205XSM051_00356	SF241205XSM062_00133	SF241205XSM059_00310	SF241205XSM071_00250	SF241205XSM072_00146	SF241205XSM010_00139	SF241205XSM063_00150	SF241205XSM061_00154	SF241205XSM052_00223	SF241205XSM055_00344	SF241205XSM056_00141	SF241205XSM082_00327	SF241205XSM049_00213	SF241205XSM007_00225	SF241205XSM073_00133	SF241205XSM011_00132	SF241205XSM083_00206	SF241205XSM001_00222	SF241205XSM074_00167	SF241205XSM084_00019	SF241205XSM085_00132	SF241205XSM075_00833	SF241205XSM076_00133	SF241205XSM077_00287	SF241205XSM078_00133	SF241205XSM012_00230	SF241205XSM079_00268	SF241205XSM080_01151	SF241205XSM081_00133	SF241205XSM086_00137	SF241205XSM091_00506	SF241205XSM087_01066	SF241205XSM092_00797	SF241205XSM093_00146	SF241205XSM088_00673	SF241205XSM089_01024	SF241205XSM090_00940	SF241205XSM094_00195	SF241205XSM095_00218	SF241205XSM096_00153	SF241205XSM100_01073	SF241205XSM097_00133	SF241205XSM101_00409
OG0000206	HP	hypothetical protein	SF241205XSM009_00140	SF241205XSM067_00482	SF241205XSM033_00181	SF241205XSM069_00198	SF241205XSM051_00355	SF241205XSM062_00132	SF241205XSM059_00311	SF241205XSM071_00251	SF241205XSM072_00145	SF241205XSM010_00140	SF241205XSM063_00149	SF241205XSM061_00153	SF241205XSM052_00222	SF241205XSM055_00345	SF241205XSM056_00142	SF241205XSM082_00326	SF241205XSM049_00214	SF241205XSM007_00224	SF241205XSM073_00132	SF241205XSM011_00131	SF241205XSM083_00205	SF241205XSM001_00223	SF241205XSM074_00166	SF241205XSM084_00018	SF241205XSM085_00131	SF241205XSM075_00832	SF241205XSM076_00132	SF241205XSM077_00286	SF241205XSM078_00132	SF241205XSM012_00231	SF241205XSM079_00267	SF241205XSM080_01150	SF241205XSM081_00132	SF241205XSM086_00136	SF241205XSM091_00507	SF241205XSM087_01067	SF241205XSM092_00796	SF241205XSM093_00145	SF241205XSM088_00672	SF241205XSM089_00699	SF241205XSM090_00939	SF241205XSM094_00194	SF241205XSM095_00219	SF241205XSM096_00154	SF241205XSM100_01074	SF241205XSM097_00132	SF241205XSM101_00410
OG0000207	HP, dnaG_3, dnaG_1	DNA primase, hypothetical protein	SF241205XSM009_00142	SF241205XSM067_00480	SF241205XSM033_00179	SF241205XSM069_00196	SF241205XSM051_00353	SF241205XSM062_00130	SF241205XSM059_00313	SF241205XSM071_00253	SF241205XSM072_00143	SF241205XSM010_00142	SF241205XSM063_00147	SF241205XSM061_00151	SF241205XSM052_00220	SF241205XSM055_00347	SF241205XSM056_00145	SF241205XSM082_00324	SF241205XSM049_00217	SF241205XSM007_00222	SF241205XSM073_00130	SF241205XSM011_00129	SF241205XSM083_00203	SF241205XSM001_00225	SF241205XSM074_00164	SF241205XSM084_00016	SF241205XSM085_00129	SF241205XSM075_00830	SF241205XSM076_00130	SF241205XSM077_00283	SF241205XSM078_00130	SF241205XSM012_00233	SF241205XSM079_00265	SF241205XSM080_01148	SF241205XSM081_00130	SF241205XSM086_00133	SF241205XSM091_00509	SF241205XSM087_01069	SF241205XSM092_00794	SF241205XSM093_00143	SF241205XSM088_00669	SF241205XSM089_00701	SF241205XSM090_00064	SF241205XSM094_00192	SF241205XSM095_00221	SF241205XSM096_00156	SF241205XSM100_01076	SF241205XSM097_00130	SF241205XSM101_00412
OG0000208	HP	hypothetical protein	SF241205XSM009_00145	SF241205XSM067_00477	SF241205XSM033_00176	SF241205XSM069_00193	SF241205XSM051_00350	SF241205XSM062_00127	SF241205XSM059_00316	SF241205XSM071_00256	SF241205XSM072_00140	SF241205XSM010_00145	SF241205XSM063_00144	SF241205XSM061_00148	SF241205XSM052_00217	SF241205XSM055_00350	SF241205XSM056_00148	SF241205XSM082_00321	SF241205XSM049_00220	SF241205XSM007_00219	SF241205XSM073_00127	SF241205XSM011_00126	SF241205XSM083_00200	SF241205XSM001_00228	SF241205XSM074_00161	SF241205XSM084_00013	SF241205XSM085_00126	SF241205XSM075_00827	SF241205XSM076_00127	SF241205XSM077_00280	SF241205XSM078_00127	SF241205XSM012_00236	SF241205XSM079_00262	SF241205XSM080_01145	SF241205XSM081_00127	SF241205XSM086_00130	SF241205XSM091_00512	SF241205XSM087_01072	SF241205XSM092_00791	SF241205XSM093_00140	SF241205XSM088_00666	SF241205XSM089_00704	SF241205XSM090_00061	SF241205XSM094_00189	SF241205XSM095_00224	SF241205XSM096_00159	SF241205XSM100_01079	SF241205XSM097_00127	SF241205XSM101_00415
OG0000209	HP	hypothetical protein	SF241205XSM009_00146	SF241205XSM067_00476	SF241205XSM033_00175	SF241205XSM069_00192	SF241205XSM051_00349	SF241205XSM062_00126	SF241205XSM059_00317	SF241205XSM071_00257	SF241205XSM072_00139	SF241205XSM010_00146	SF241205XSM063_00143	SF241205XSM061_00147	SF241205XSM052_00216	SF241205XSM055_00351	SF241205XSM056_00150	SF241205XSM082_00320	SF241205XSM049_00222	SF241205XSM007_00218	SF241205XSM073_00126	SF241205XSM011_00125	SF241205XSM083_00199	SF241205XSM001_00229	SF241205XSM074_00160	SF241205XSM084_00012	SF241205XSM085_00125	SF241205XSM075_00826	SF241205XSM076_00126	SF241205XSM077_00278	SF241205XSM078_00126	SF241205XSM012_00237	SF241205XSM079_00261	SF241205XSM080_01144	SF241205XSM081_00126	SF241205XSM086_00128	SF241205XSM091_00513	SF241205XSM087_01073	SF241205XSM092_00790	SF241205XSM093_00139	SF241205XSM088_00664	SF241205XSM089_00705	SF241205XSM090_00060	SF241205XSM094_00188	SF241205XSM095_00225	SF241205XSM096_00160	SF241205XSM100_01080	SF241205XSM097_00126	SF241205XSM101_00416
OG0000210	HP	hypothetical protein	SF241205XSM009_00147	SF241205XSM067_00475	SF241205XSM033_00174	SF241205XSM069_00191	SF241205XSM051_00348	SF241205XSM062_00125	SF241205XSM059_00318	SF241205XSM071_00258	SF241205XSM072_00138	SF241205XSM010_00147	SF241205XSM063_00142	SF241205XSM061_00146	SF241205XSM052_00215	SF241205XSM055_00352	SF241205XSM056_00151	SF241205XSM082_00319	SF241205XSM049_00223	SF241205XSM007_00217	SF241205XSM073_00125	SF241205XSM011_00124	SF241205XSM083_00198	SF241205XSM001_00230	SF241205XSM074_00159	SF241205XSM084_00011	SF241205XSM085_00124	SF241205XSM075_00825	SF241205XSM076_00125	SF241205XSM077_00277	SF241205XSM078_00125	SF241205XSM012_00238	SF241205XSM079_00260	SF241205XSM080_01143	SF241205XSM081_00125	SF241205XSM086_00127	SF241205XSM091_00514	SF241205XSM087_01074	SF241205XSM092_00789	SF241205XSM093_00138	SF241205XSM088_00663	SF241205XSM089_00706	SF241205XSM090_00059	SF241205XSM094_00187	SF241205XSM095_00226	SF241205XSM096_00161	SF241205XSM100_01081	SF241205XSM097_00125	SF241205XSM101_00417
OG0000211	HP	hypothetical protein	SF241205XSM009_00148	SF241205XSM067_00474	SF241205XSM033_00173	SF241205XSM069_00190	SF241205XSM051_00347	SF241205XSM062_00124	SF241205XSM059_00319	SF241205XSM071_00259	SF241205XSM072_00137	SF241205XSM010_00148	SF241205XSM063_00141	SF241205XSM061_00145	SF241205XSM052_00214	SF241205XSM055_00353	SF241205XSM056_00152	SF241205XSM082_00318	SF241205XSM049_00224	SF241205XSM007_00216	SF241205XSM073_00124	SF241205XSM011_00123	SF241205XSM083_00197	SF241205XSM001_00231	SF241205XSM074_00158	SF241205XSM084_00010	SF241205XSM085_00123	SF241205XSM075_00824	SF241205XSM076_00124	SF241205XSM077_00276	SF241205XSM078_00124	SF241205XSM012_00239	SF241205XSM079_00259	SF241205XSM080_01142	SF241205XSM081_00124	SF241205XSM086_00126	SF241205XSM091_00515	SF241205XSM087_01075	SF241205XSM092_00788	SF241205XSM093_00137	SF241205XSM088_00662	SF241205XSM089_00707	SF241205XSM090_00058	SF241205XSM094_00186	SF241205XSM095_00227	SF241205XSM096_00162	SF241205XSM100_01082	SF241205XSM097_00124	SF241205XSM101_00418
OG0000212	ycfH	putative metal-dependent hydrolase YcfH	SF241205XSM009_00149	SF241205XSM067_00473	SF241205XSM033_00172	SF241205XSM069_00189	SF241205XSM051_00346	SF241205XSM062_00123	SF241205XSM059_00320	SF241205XSM071_00260	SF241205XSM072_00136	SF241205XSM010_00149	SF241205XSM063_00140	SF241205XSM061_00144	SF241205XSM052_00213	SF241205XSM055_00354	SF241205XSM056_00153	SF241205XSM082_00317	SF241205XSM049_00225	SF241205XSM007_00215	SF241205XSM073_00123	SF241205XSM011_00122	SF241205XSM083_00196	SF241205XSM001_00232	SF241205XSM074_00157	SF241205XSM084_00009	SF241205XSM085_00122	SF241205XSM075_00823	SF241205XSM076_00123	SF241205XSM077_00275	SF241205XSM078_00123	SF241205XSM012_00240	SF241205XSM079_00258	SF241205XSM080_01141	SF241205XSM081_00123	SF241205XSM086_00125	SF241205XSM091_00516	SF241205XSM087_01076	SF241205XSM092_00787	SF241205XSM093_00136	SF241205XSM088_00661	SF241205XSM089_00708	SF241205XSM090_00057	SF241205XSM094_00185	SF241205XSM095_00228	SF241205XSM096_00163	SF241205XSM100_01083	SF241205XSM097_00123	SF241205XSM101_00419
OG0000213	mnmE	tRNA modification GTPase MnmE	SF241205XSM009_00150	SF241205XSM067_00472	SF241205XSM033_00171	SF241205XSM069_00188	SF241205XSM051_00345	SF241205XSM062_00122	SF241205XSM059_00321	SF241205XSM071_00261	SF241205XSM072_00135	SF241205XSM010_00150	SF241205XSM063_00139	SF241205XSM061_00143	SF241205XSM052_00212	SF241205XSM055_00355	SF241205XSM056_00154	SF241205XSM082_00316	SF241205XSM049_00226	SF241205XSM007_00214	SF241205XSM073_00122	SF241205XSM011_00121	SF241205XSM083_00195	SF241205XSM001_00233	SF241205XSM074_00156	SF241205XSM084_00008	SF241205XSM085_00121	SF241205XSM075_00822	SF241205XSM076_00122	SF241205XSM077_00274	SF241205XSM078_00122	SF241205XSM012_00241	SF241205XSM079_00257	SF241205XSM080_01140	SF241205XSM081_00122	SF241205XSM086_00124	SF241205XSM091_00517	SF241205XSM087_01077	SF241205XSM092_00786	SF241205XSM093_00135	SF241205XSM088_00660	SF241205XSM089_00709	SF241205XSM090_00056	SF241205XSM094_00184	SF241205XSM095_00229	SF241205XSM096_00164	SF241205XSM100_01084	SF241205XSM097_00122	SF241205XSM101_00420
OG0000214	HP	hypothetical protein	SF241205XSM009_00151	SF241205XSM067_00471	SF241205XSM033_00170	SF241205XSM069_00187	SF241205XSM051_00344	SF241205XSM062_00121	SF241205XSM059_00322	SF241205XSM071_00262	SF241205XSM072_00134	SF241205XSM010_00151	SF241205XSM063_00138	SF241205XSM061_00142	SF241205XSM052_00211	SF241205XSM055_00356	SF241205XSM056_00155	SF241205XSM082_00315	SF241205XSM049_00227	SF241205XSM007_00213	SF241205XSM073_00121	SF241205XSM011_00120	SF241205XSM083_00194	SF241205XSM001_00234	SF241205XSM074_00155	SF241205XSM084_00007	SF241205XSM085_00120	SF241205XSM075_00821	SF241205XSM076_00121	SF241205XSM077_00273	SF241205XSM078_00121	SF241205XSM012_00242	SF241205XSM079_00256	SF241205XSM080_01139	SF241205XSM081_00121	SF241205XSM086_00123	SF241205XSM091_00518	SF241205XSM087_01078	SF241205XSM092_00785	SF241205XSM093_00134	SF241205XSM088_00659	SF241205XSM089_00710	SF241205XSM090_00055	SF241205XSM094_00183	SF241205XSM095_00230	SF241205XSM096_00165	SF241205XSM100_01085	SF241205XSM097_00121	SF241205XSM101_00421
OG0000215	HP	hypothetical protein	SF241205XSM009_00152	SF241205XSM067_00470	SF241205XSM033_00169	SF241205XSM069_00186	SF241205XSM051_00343	SF241205XSM062_00120	SF241205XSM059_00323	SF241205XSM071_00263	SF241205XSM072_00133	SF241205XSM010_00152	SF241205XSM063_00137	SF241205XSM061_00141	SF241205XSM052_00210	SF241205XSM055_00357	SF241205XSM056_00156	SF241205XSM082_00314	SF241205XSM049_00228	SF241205XSM007_00212	SF241205XSM073_00120	SF241205XSM011_00119	SF241205XSM083_00193	SF241205XSM001_00235	SF241205XSM074_00154	SF241205XSM084_00006	SF241205XSM085_00119	SF241205XSM075_00820	SF241205XSM076_00120	SF241205XSM077_00272	SF241205XSM078_00120	SF241205XSM012_00243	SF241205XSM079_00255	SF241205XSM080_01138	SF241205XSM081_00120	SF241205XSM086_00122	SF241205XSM091_00519	SF241205XSM087_01079	SF241205XSM092_00784	SF241205XSM093_00133	SF241205XSM088_00658	SF241205XSM089_00711	SF241205XSM090_00054	SF241205XSM094_00182	SF241205XSM095_00231	SF241205XSM096_00166	SF241205XSM100_01086	SF241205XSM097_00120	SF241205XSM101_00422
OG0000216	tmk	Thymidylate kinase	SF241205XSM009_00153	SF241205XSM067_00469	SF241205XSM033_00168	SF241205XSM069_00185	SF241205XSM051_00342	SF241205XSM062_00119	SF241205XSM059_00324	SF241205XSM071_00264	SF241205XSM072_00132	SF241205XSM010_00153	SF241205XSM063_00136	SF241205XSM061_00140	SF241205XSM052_00209	SF241205XSM055_00358	SF241205XSM056_00157	SF241205XSM082_00313	SF241205XSM049_00229	SF241205XSM007_00211	SF241205XSM073_00119	SF241205XSM011_00118	SF241205XSM083_00192	SF241205XSM001_00236	SF241205XSM074_00153	SF241205XSM084_00005	SF241205XSM085_00118	SF241205XSM075_00819	SF241205XSM076_00119	SF241205XSM077_00271	SF241205XSM078_00119	SF241205XSM012_00244	SF241205XSM079_00254	SF241205XSM080_01137	SF241205XSM081_00119	SF241205XSM086_00121	SF241205XSM091_00520	SF241205XSM087_01080	SF241205XSM092_00783	SF241205XSM093_00132	SF241205XSM088_00657	SF241205XSM089_00712	SF241205XSM090_00053	SF241205XSM094_00181	SF241205XSM095_00232	SF241205XSM096_00167	SF241205XSM100_01087	SF241205XSM097_00119	SF241205XSM101_00423
OG0000217	serS_2, serS_1	Serine--tRNA ligase	SF241205XSM009_00154	SF241205XSM067_00468	SF241205XSM033_00167	SF241205XSM069_00184	SF241205XSM051_00341	SF241205XSM062_00118	SF241205XSM059_00325	SF241205XSM071_00265	SF241205XSM072_00131	SF241205XSM010_00154	SF241205XSM063_00135	SF241205XSM061_00139	SF241205XSM052_00208	SF241205XSM055_00359	SF241205XSM056_00158	SF241205XSM082_00312	SF241205XSM049_00230	SF241205XSM007_00210	SF241205XSM073_00118	SF241205XSM011_00117	SF241205XSM083_00191	SF241205XSM001_00237	SF241205XSM074_00152	SF241205XSM084_00004	SF241205XSM085_00117	SF241205XSM075_00818	SF241205XSM076_00118	SF241205XSM077_00270	SF241205XSM078_00118	SF241205XSM012_00245	SF241205XSM079_00253	SF241205XSM080_01136	SF241205XSM081_00118	SF241205XSM086_00120	SF241205XSM091_00521	SF241205XSM087_01081	SF241205XSM092_00782	SF241205XSM093_00131	SF241205XSM088_00656	SF241205XSM089_00713	SF241205XSM090_00052	SF241205XSM094_00180	SF241205XSM095_00233	SF241205XSM096_00168	SF241205XSM100_01088	SF241205XSM097_00118	SF241205XSM101_00424
OG0000218	serS_2, serS_1	Serine--tRNA ligase	SF241205XSM009_00155	SF241205XSM067_00467	SF241205XSM033_00166	SF241205XSM069_00183	SF241205XSM051_00340	SF241205XSM062_00117	SF241205XSM059_00326	SF241205XSM071_00266	SF241205XSM072_00130	SF241205XSM010_00155	SF241205XSM063_00134	SF241205XSM061_00138	SF241205XSM052_00207	SF241205XSM055_00360	SF241205XSM056_00159	SF241205XSM082_00311	SF241205XSM049_00231	SF241205XSM007_00209	SF241205XSM073_00117	SF241205XSM011_00116	SF241205XSM083_00190	SF241205XSM001_00238	SF241205XSM074_00151	SF241205XSM084_00003	SF241205XSM085_00116	SF241205XSM075_00817	SF241205XSM076_00117	SF241205XSM077_00269	SF241205XSM078_00117	SF241205XSM012_00246	SF241205XSM079_00252	SF241205XSM080_01135	SF241205XSM081_00117	SF241205XSM086_00119	SF241205XSM091_00522	SF241205XSM087_01082	SF241205XSM092_00781	SF241205XSM093_00130	SF241205XSM088_00655	SF241205XSM089_00714	SF241205XSM090_00051	SF241205XSM094_00179	SF241205XSM095_00234	SF241205XSM096_00169	SF241205XSM100_01089	SF241205XSM097_00117	SF241205XSM101_00425
OG0000219	gyrA	DNA gyrase subunit A	SF241205XSM009_00156	SF241205XSM067_00466	SF241205XSM033_00165	SF241205XSM069_00182	SF241205XSM051_00339	SF241205XSM062_00116	SF241205XSM059_00327	SF241205XSM071_00267	SF241205XSM072_00129	SF241205XSM010_00156	SF241205XSM063_00133	SF241205XSM061_00137	SF241205XSM052_00206	SF241205XSM055_00361	SF241205XSM056_00160	SF241205XSM082_00310	SF241205XSM049_00232	SF241205XSM007_00208	SF241205XSM073_00116	SF241205XSM011_00115	SF241205XSM083_00189	SF241205XSM001_00239	SF241205XSM074_00150	SF241205XSM084_00002	SF241205XSM085_00115	SF241205XSM075_00816	SF241205XSM076_00116	SF241205XSM077_00268	SF241205XSM078_00116	SF241205XSM012_00247	SF241205XSM079_00251	SF241205XSM080_01134	SF241205XSM081_00116	SF241205XSM086_00118	SF241205XSM091_00523	SF241205XSM087_01083	SF241205XSM092_00780	SF241205XSM093_00129	SF241205XSM088_00654	SF241205XSM089_00715	SF241205XSM090_00050	SF241205XSM094_00178	SF241205XSM095_00235	SF241205XSM096_00170	SF241205XSM100_01090	SF241205XSM097_00116	SF241205XSM101_00426
OG0000220	HP	hypothetical protein	SF241205XSM009_00158	SF241205XSM067_00464	SF241205XSM033_00163	SF241205XSM069_00180	SF241205XSM051_00337	SF241205XSM062_00114	SF241205XSM059_00329	SF241205XSM071_00269	SF241205XSM072_00127	SF241205XSM010_00158	SF241205XSM063_00131	SF241205XSM061_00135	SF241205XSM052_00204	SF241205XSM055_00363	SF241205XSM056_00162	SF241205XSM082_00308	SF241205XSM049_00234	SF241205XSM007_00206	SF241205XSM073_00114	SF241205XSM011_00113	SF241205XSM083_00575	SF241205XSM001_00241	SF241205XSM074_00148	SF241205XSM084_00676	SF241205XSM085_00113	SF241205XSM075_00814	SF241205XSM076_00114	SF241205XSM077_00266	SF241205XSM078_00114	SF241205XSM012_00249	SF241205XSM079_00249	SF241205XSM080_01132	SF241205XSM081_00114	SF241205XSM086_00116	SF241205XSM091_00525	SF241205XSM087_01085	SF241205XSM092_00778	SF241205XSM093_00127	SF241205XSM088_00976	SF241205XSM089_00717	SF241205XSM090_00048	SF241205XSM094_00176	SF241205XSM095_00237	SF241205XSM096_00172	SF241205XSM100_00589	SF241205XSM097_00114	SF241205XSM101_00428
OG0000221	dnaJ_2, dnaJ_1	Chaperone protein DnaJ	SF241205XSM009_00159	SF241205XSM067_00463	SF241205XSM033_00162	SF241205XSM069_00179	SF241205XSM051_00336	SF241205XSM062_00113	SF241205XSM059_00330	SF241205XSM071_00270	SF241205XSM072_00126	SF241205XSM010_00159	SF241205XSM063_00130	SF241205XSM061_00134	SF241205XSM052_00203	SF241205XSM055_00364	SF241205XSM056_00163	SF241205XSM082_00307	SF241205XSM049_00235	SF241205XSM007_00205	SF241205XSM073_00113	SF241205XSM011_00112	SF241205XSM083_00574	SF241205XSM001_00242	SF241205XSM074_00147	SF241205XSM084_00675	SF241205XSM085_00112	SF241205XSM075_00813	SF241205XSM076_00113	SF241205XSM077_00265	SF241205XSM078_00113	SF241205XSM012_00250	SF241205XSM079_00248	SF241205XSM080_01131	SF241205XSM081_00113	SF241205XSM086_00115	SF241205XSM091_00526	SF241205XSM087_01086	SF241205XSM092_00777	SF241205XSM093_00126	SF241205XSM088_00975	SF241205XSM089_00718	SF241205XSM090_00047	SF241205XSM094_00175	SF241205XSM095_00238	SF241205XSM096_00173	SF241205XSM100_00590	SF241205XSM097_00113	SF241205XSM101_00429
OG0000222	HP, dnaN	hypothetical protein, Beta sliding clamp	SF241205XSM009_00160	SF241205XSM067_00462	SF241205XSM033_00161	SF241205XSM069_00178	SF241205XSM051_00335	SF241205XSM062_00112	SF241205XSM059_00331	SF241205XSM071_00271	SF241205XSM072_00125	SF241205XSM010_00160	SF241205XSM063_00129	SF241205XSM061_00133	SF241205XSM052_00202	SF241205XSM055_00365	SF241205XSM056_00164	SF241205XSM082_00306	SF241205XSM049_00236	SF241205XSM007_00204	SF241205XSM073_00112	SF241205XSM011_00111	SF241205XSM083_00573	SF241205XSM001_00243	SF241205XSM074_00146	SF241205XSM084_00674	SF241205XSM085_00111	SF241205XSM075_00812	SF241205XSM076_00112	SF241205XSM077_00264	SF241205XSM078_00112	SF241205XSM012_00251	SF241205XSM079_00247	SF241205XSM080_01130	SF241205XSM081_00112	SF241205XSM086_00114	SF241205XSM091_00527	SF241205XSM087_01087	SF241205XSM092_00776	SF241205XSM093_00125	SF241205XSM088_00974	SF241205XSM089_00719	SF241205XSM090_00046	SF241205XSM094_00174	SF241205XSM095_00239	SF241205XSM096_00174	SF241205XSM100_00591	SF241205XSM097_00112	SF241205XSM101_00430
OG0000223	dnaA	Chromosomal replication initiator protein DnaA	SF241205XSM009_00163	SF241205XSM067_00459	SF241205XSM033_00158	SF241205XSM069_00175	SF241205XSM051_00332	SF241205XSM062_00109	SF241205XSM059_00334	SF241205XSM071_00274	SF241205XSM072_00122	SF241205XSM010_00163	SF241205XSM063_00126	SF241205XSM061_00130	SF241205XSM052_00199	SF241205XSM055_00368	SF241205XSM056_00167	SF241205XSM082_00303	SF241205XSM049_00239	SF241205XSM007_00201	SF241205XSM073_00109	SF241205XSM011_00108	SF241205XSM083_00590	SF241205XSM001_00246	SF241205XSM074_00143	SF241205XSM084_00671	SF241205XSM085_00108	SF241205XSM075_00490	SF241205XSM076_00109	SF241205XSM077_00261	SF241205XSM078_00109	SF241205XSM012_00254	SF241205XSM079_00244	SF241205XSM080_00291	SF241205XSM081_00109	SF241205XSM086_00111	SF241205XSM091_01008	SF241205XSM087_01090	SF241205XSM092_00773	SF241205XSM093_00122	SF241205XSM088_01104	SF241205XSM089_00722	SF241205XSM090_00414	SF241205XSM094_00171	SF241205XSM095_00242	SF241205XSM096_00177	SF241205XSM100_01056	SF241205XSM097_00109	SF241205XSM101_00433
OG0000224	HP	putative ABC transporter permease MG468	SF241205XSM009_00165	SF241205XSM067_00457	SF241205XSM033_00156	SF241205XSM069_00173	SF241205XSM051_00330	SF241205XSM062_00107	SF241205XSM059_00336	SF241205XSM071_00276	SF241205XSM072_00120	SF241205XSM010_00165	SF241205XSM063_00124	SF241205XSM061_00128	SF241205XSM052_00197	SF241205XSM055_00370	SF241205XSM056_00169	SF241205XSM082_00301	SF241205XSM049_00241	SF241205XSM007_00199	SF241205XSM073_00107	SF241205XSM011_00106	SF241205XSM083_00588	SF241205XSM001_00248	SF241205XSM074_00141	SF241205XSM084_00669	SF241205XSM085_00106	SF241205XSM075_00492	SF241205XSM076_00107	SF241205XSM077_00259	SF241205XSM078_00107	SF241205XSM012_00256	SF241205XSM079_00242	SF241205XSM080_00289	SF241205XSM081_00107	SF241205XSM086_00109	SF241205XSM091_01006	SF241205XSM087_01092	SF241205XSM092_00771	SF241205XSM093_00120	SF241205XSM088_00958	SF241205XSM089_00724	SF241205XSM090_00412	SF241205XSM094_00169	SF241205XSM095_00244	SF241205XSM096_00179	SF241205XSM100_00675	SF241205XSM097_00107	SF241205XSM101_00435
OG0000225	HP	putative ABC transporter permease MG468	SF241205XSM009_00167	SF241205XSM067_00455	SF241205XSM033_00154	SF241205XSM069_00171	SF241205XSM051_00328	SF241205XSM062_00105	SF241205XSM059_00338	SF241205XSM071_00278	SF241205XSM072_00118	SF241205XSM010_00167	SF241205XSM063_00122	SF241205XSM061_00126	SF241205XSM052_00195	SF241205XSM055_00372	SF241205XSM056_00171	SF241205XSM082_00299	SF241205XSM049_00243	SF241205XSM007_00197	SF241205XSM073_00105	SF241205XSM011_00104	SF241205XSM083_00431	SF241205XSM001_00250	SF241205XSM074_00139	SF241205XSM084_00667	SF241205XSM085_00104	SF241205XSM075_00494	SF241205XSM076_00105	SF241205XSM077_00257	SF241205XSM078_00105	SF241205XSM012_00258	SF241205XSM079_00240	SF241205XSM080_00287	SF241205XSM081_00105	SF241205XSM086_00107	SF241205XSM091_01004	SF241205XSM087_01094	SF241205XSM092_00769	SF241205XSM093_00118	SF241205XSM088_00956	SF241205XSM089_00726	SF241205XSM090_00410	SF241205XSM094_00167	SF241205XSM095_00246	SF241205XSM096_00181	SF241205XSM100_00673	SF241205XSM097_00105	SF241205XSM101_00437
OG0000226	HP	putative ABC transporter permease MG468	SF241205XSM009_00168	SF241205XSM067_00454	SF241205XSM033_00153	SF241205XSM069_00170	SF241205XSM051_00327	SF241205XSM062_00104	SF241205XSM059_00339	SF241205XSM071_00279	SF241205XSM072_00117	SF241205XSM010_00168	SF241205XSM063_00121	SF241205XSM061_00125	SF241205XSM052_00194	SF241205XSM055_00373	SF241205XSM056_00172	SF241205XSM082_00298	SF241205XSM049_00244	SF241205XSM007_00196	SF241205XSM073_00104	SF241205XSM011_00103	SF241205XSM083_00430	SF241205XSM001_00251	SF241205XSM074_00138	SF241205XSM084_00666	SF241205XSM085_00103	SF241205XSM075_00495	SF241205XSM076_00104	SF241205XSM077_00256	SF241205XSM078_00104	SF241205XSM012_00259	SF241205XSM079_00239	SF241205XSM080_00286	SF241205XSM081_00104	SF241205XSM086_00106	SF241205XSM091_01003	SF241205XSM087_01095	SF241205XSM092_00768	SF241205XSM093_00117	SF241205XSM088_00955	SF241205XSM089_00727	SF241205XSM090_00409	SF241205XSM094_00166	SF241205XSM095_00247	SF241205XSM096_00182	SF241205XSM100_01007	SF241205XSM097_00104	SF241205XSM101_00438
OG0000227	HP	hypothetical protein	SF241205XSM009_00169	SF241205XSM067_00453	SF241205XSM033_00152	SF241205XSM069_00169	SF241205XSM051_00326	SF241205XSM062_00103	SF241205XSM059_00340	SF241205XSM071_00280	SF241205XSM072_00116	SF241205XSM010_00169	SF241205XSM063_00120	SF241205XSM061_00124	SF241205XSM052_00193	SF241205XSM055_00374	SF241205XSM056_00173	SF241205XSM082_00297	SF241205XSM049_00245	SF241205XSM007_00195	SF241205XSM073_00103	SF241205XSM011_00102	SF241205XSM083_00429	SF241205XSM001_00252	SF241205XSM074_00137	SF241205XSM084_00665	SF241205XSM085_00102	SF241205XSM075_00496	SF241205XSM076_00103	SF241205XSM077_00255	SF241205XSM078_00103	SF241205XSM012_00260	SF241205XSM079_00238	SF241205XSM080_00285	SF241205XSM081_00103	SF241205XSM086_00105	SF241205XSM091_01002	SF241205XSM087_01096	SF241205XSM092_00767	SF241205XSM093_00116	SF241205XSM088_00954	SF241205XSM089_00728	SF241205XSM090_00408	SF241205XSM094_00165	SF241205XSM095_00248	SF241205XSM096_00183	SF241205XSM100_01006	SF241205XSM097_00103	SF241205XSM101_00439
OG0000228	macB	Macrolide export ATP-binding/permease protein MacB	SF241205XSM009_00170	SF241205XSM067_00452	SF241205XSM033_00151	SF241205XSM069_00168	SF241205XSM051_00325	SF241205XSM062_00102	SF241205XSM059_00341	SF241205XSM071_00281	SF241205XSM072_00115	SF241205XSM010_00170	SF241205XSM063_00119	SF241205XSM061_00123	SF241205XSM052_00192	SF241205XSM055_00375	SF241205XSM056_00174	SF241205XSM082_00296	SF241205XSM049_00246	SF241205XSM007_00194	SF241205XSM073_00102	SF241205XSM011_00101	SF241205XSM083_00428	SF241205XSM001_00253	SF241205XSM074_00136	SF241205XSM084_00664	SF241205XSM085_00101	SF241205XSM075_00497	SF241205XSM076_00102	SF241205XSM077_00254	SF241205XSM078_00102	SF241205XSM012_00261	SF241205XSM079_00237	SF241205XSM080_00284	SF241205XSM081_00102	SF241205XSM086_00104	SF241205XSM091_01001	SF241205XSM087_01097	SF241205XSM092_00766	SF241205XSM093_00115	SF241205XSM088_00953	SF241205XSM089_00729	SF241205XSM090_00407	SF241205XSM094_00164	SF241205XSM095_00249	SF241205XSM096_00184	SF241205XSM100_01005	SF241205XSM097_00102	SF241205XSM101_00440
OG0000229	rpmH, HP	hypothetical protein, 50S ribosomal protein L34	SF241205XSM009_00171	SF241205XSM067_00451	SF241205XSM033_00150	SF241205XSM069_00167	SF241205XSM051_00324	SF241205XSM062_00101	SF241205XSM059_00342	SF241205XSM071_00282	SF241205XSM072_00114	SF241205XSM010_00171	SF241205XSM063_00118	SF241205XSM061_00122	SF241205XSM052_00191	SF241205XSM055_00376	SF241205XSM056_00175	SF241205XSM082_00295	SF241205XSM049_00247	SF241205XSM007_00193	SF241205XSM073_00101	SF241205XSM011_00100	SF241205XSM083_00427	SF241205XSM001_00254	SF241205XSM074_00135	SF241205XSM084_00663	SF241205XSM085_00100	SF241205XSM075_00498	SF241205XSM076_00101	SF241205XSM077_00253	SF241205XSM078_00101	SF241205XSM012_00262	SF241205XSM079_00236	SF241205XSM080_00283	SF241205XSM081_00101	SF241205XSM086_00103	SF241205XSM091_01027	SF241205XSM087_01098	SF241205XSM092_00765	SF241205XSM093_00114	SF241205XSM088_00952	SF241205XSM089_00730	SF241205XSM090_00406	SF241205XSM094_00163	SF241205XSM095_00250	SF241205XSM096_00185	SF241205XSM100_00685	SF241205XSM097_00101	SF241205XSM101_00441
OG0000230	HP	hypothetical protein	SF241205XSM009_00172	SF241205XSM067_00450	SF241205XSM033_00149	SF241205XSM069_00166	SF241205XSM051_00323	SF241205XSM062_00100	SF241205XSM059_00343	SF241205XSM071_00283	SF241205XSM072_00113	SF241205XSM010_00172	SF241205XSM063_00117	SF241205XSM061_00121	SF241205XSM052_00190	SF241205XSM055_00377	SF241205XSM056_00176	SF241205XSM082_00294	SF241205XSM049_00248	SF241205XSM007_00192	SF241205XSM073_00100	SF241205XSM011_00099	SF241205XSM083_00426	SF241205XSM001_00255	SF241205XSM074_00134	SF241205XSM084_00662	SF241205XSM085_00099	SF241205XSM075_00499	SF241205XSM076_00100	SF241205XSM077_00252	SF241205XSM078_00100	SF241205XSM012_00263	SF241205XSM079_00235	SF241205XSM080_00282	SF241205XSM081_00100	SF241205XSM086_00102	SF241205XSM091_01028	SF241205XSM087_01099	SF241205XSM092_00764	SF241205XSM093_00113	SF241205XSM088_00951	SF241205XSM089_00731	SF241205XSM090_00405	SF241205XSM094_00162	SF241205XSM095_00251	SF241205XSM096_00186	SF241205XSM100_00684	SF241205XSM097_00100	SF241205XSM101_00442
OG0000231	yidC	Membrane protein insertase YidC	SF241205XSM009_00173	SF241205XSM067_00449	SF241205XSM033_00148	SF241205XSM069_00165	SF241205XSM051_00322	SF241205XSM062_00099	SF241205XSM059_00344	SF241205XSM071_00284	SF241205XSM072_00112	SF241205XSM010_00173	SF241205XSM063_00116	SF241205XSM061_00120	SF241205XSM052_00189	SF241205XSM055_00378	SF241205XSM056_00177	SF241205XSM082_00293	SF241205XSM049_00249	SF241205XSM007_00191	SF241205XSM073_00099	SF241205XSM011_00098	SF241205XSM083_00425	SF241205XSM001_00256	SF241205XSM074_00133	SF241205XSM084_00661	SF241205XSM085_00098	SF241205XSM075_00500	SF241205XSM076_00099	SF241205XSM077_00251	SF241205XSM078_00099	SF241205XSM012_00264	SF241205XSM079_00234	SF241205XSM080_00281	SF241205XSM081_00099	SF241205XSM086_00101	SF241205XSM091_01029	SF241205XSM087_01100	SF241205XSM092_00763	SF241205XSM093_00112	SF241205XSM088_01105	SF241205XSM089_00732	SF241205XSM090_00404	SF241205XSM094_00161	SF241205XSM095_00252	SF241205XSM096_00187	SF241205XSM100_00683	SF241205XSM097_00099	SF241205XSM101_00443
OG0000232	HP	hypothetical protein	SF241205XSM009_00174	SF241205XSM067_00448	SF241205XSM033_00147	SF241205XSM069_00164	SF241205XSM051_00321	SF241205XSM062_00098	SF241205XSM059_00345	SF241205XSM071_00285	SF241205XSM072_00111	SF241205XSM010_00174	SF241205XSM063_00115	SF241205XSM061_00119	SF241205XSM052_00188	SF241205XSM055_00379	SF241205XSM056_00178	SF241205XSM082_00292	SF241205XSM049_00250	SF241205XSM007_00190	SF241205XSM073_00098	SF241205XSM011_00097	SF241205XSM083_00424	SF241205XSM001_00257	SF241205XSM074_00132	SF241205XSM084_00660	SF241205XSM085_00097	SF241205XSM075_00501	SF241205XSM076_00098	SF241205XSM077_00250	SF241205XSM078_00098	SF241205XSM012_00265	SF241205XSM079_00233	SF241205XSM080_00280	SF241205XSM081_00098	SF241205XSM086_00100	SF241205XSM091_01030	SF241205XSM087_01101	SF241205XSM092_00762	SF241205XSM093_00111	SF241205XSM088_01037	SF241205XSM089_00733	SF241205XSM090_00403	SF241205XSM094_00160	SF241205XSM095_00253	SF241205XSM096_00188	SF241205XSM100_00682	SF241205XSM097_00098	SF241205XSM101_00444
OG0000233	rsmA	Ribosomal RNA small subunit methyltransferase A	SF241205XSM009_00175	SF241205XSM067_00447	SF241205XSM033_00146	SF241205XSM069_00163	SF241205XSM051_00320	SF241205XSM062_00097	SF241205XSM059_00346	SF241205XSM071_00286	SF241205XSM072_00110	SF241205XSM010_00175	SF241205XSM063_00114	SF241205XSM061_00118	SF241205XSM052_00187	SF241205XSM055_00380	SF241205XSM056_00179	SF241205XSM082_00291	SF241205XSM049_00251	SF241205XSM007_00189	SF241205XSM073_00097	SF241205XSM011_00096	SF241205XSM083_00423	SF241205XSM001_00258	SF241205XSM074_00131	SF241205XSM084_00659	SF241205XSM085_00096	SF241205XSM075_00502	SF241205XSM076_00097	SF241205XSM077_00249	SF241205XSM078_00097	SF241205XSM012_00266	SF241205XSM079_00232	SF241205XSM080_00279	SF241205XSM081_00097	SF241205XSM086_00099	SF241205XSM091_01031	SF241205XSM087_01102	SF241205XSM092_00761	SF241205XSM093_00110	SF241205XSM088_01038	SF241205XSM089_00734	SF241205XSM090_00402	SF241205XSM094_00159	SF241205XSM095_00254	SF241205XSM096_00189	SF241205XSM100_00681	SF241205XSM097_00097	SF241205XSM101_00445
OG0000234	gltX_1, gltX_2	Glutamate--tRNA ligase	SF241205XSM009_00176	SF241205XSM067_00446	SF241205XSM033_00145	SF241205XSM069_00162	SF241205XSM051_00319	SF241205XSM062_00096	SF241205XSM059_00347	SF241205XSM071_00287	SF241205XSM072_00109	SF241205XSM010_00176	SF241205XSM063_00113	SF241205XSM061_00117	SF241205XSM052_00186	SF241205XSM055_00381	SF241205XSM056_00180	SF241205XSM082_00290	SF241205XSM049_00252	SF241205XSM007_00188	SF241205XSM073_00096	SF241205XSM011_00095	SF241205XSM083_00422	SF241205XSM001_00259	SF241205XSM074_00130	SF241205XSM084_00658	SF241205XSM085_00095	SF241205XSM075_00503	SF241205XSM076_00096	SF241205XSM077_00248	SF241205XSM078_00096	SF241205XSM012_00267	SF241205XSM079_00231	SF241205XSM080_00278	SF241205XSM081_00096	SF241205XSM086_00098	SF241205XSM091_01032	SF241205XSM087_01103	SF241205XSM092_00760	SF241205XSM093_00109	SF241205XSM088_01039	SF241205XSM089_00735	SF241205XSM090_00401	SF241205XSM094_00158	SF241205XSM095_00255	SF241205XSM096_00190	SF241205XSM100_00680	SF241205XSM097_00096	SF241205XSM101_00446
OG0000235	gltX_2, gltX_1	Glutamate--tRNA ligase	SF241205XSM009_00177	SF241205XSM067_00445	SF241205XSM033_00144	SF241205XSM069_00161	SF241205XSM051_00318	SF241205XSM062_00095	SF241205XSM059_00348	SF241205XSM071_00288	SF241205XSM072_00108	SF241205XSM010_00177	SF241205XSM063_00112	SF241205XSM061_00116	SF241205XSM052_00185	SF241205XSM055_00382	SF241205XSM056_00181	SF241205XSM082_00289	SF241205XSM049_00253	SF241205XSM007_00187	SF241205XSM073_00095	SF241205XSM011_00094	SF241205XSM083_00421	SF241205XSM001_00260	SF241205XSM074_00129	SF241205XSM084_00657	SF241205XSM085_00094	SF241205XSM075_00504	SF241205XSM076_00095	SF241205XSM077_00247	SF241205XSM078_00095	SF241205XSM012_00268	SF241205XSM079_00230	SF241205XSM080_00277	SF241205XSM081_00095	SF241205XSM086_00097	SF241205XSM091_01033	SF241205XSM087_01104	SF241205XSM092_00759	SF241205XSM093_00108	SF241205XSM088_01040	SF241205XSM089_00736	SF241205XSM090_00400	SF241205XSM094_00157	SF241205XSM095_00256	SF241205XSM096_00191	SF241205XSM100_00679	SF241205XSM097_00095	SF241205XSM101_00447
OG0000236	HP	hypothetical protein	SF241205XSM009_00178	SF241205XSM067_00444	SF241205XSM033_00143	SF241205XSM069_00160	SF241205XSM051_00317	SF241205XSM062_00094	SF241205XSM059_00349	SF241205XSM071_00289	SF241205XSM072_00107	SF241205XSM010_00178	SF241205XSM063_00111	SF241205XSM061_00115	SF241205XSM052_00184	SF241205XSM055_00383	SF241205XSM056_00182	SF241205XSM082_00288	SF241205XSM049_00254	SF241205XSM007_00186	SF241205XSM073_00094	SF241205XSM011_00093	SF241205XSM083_00420	SF241205XSM001_00261	SF241205XSM074_00128	SF241205XSM084_00656	SF241205XSM085_00093	SF241205XSM075_00505	SF241205XSM076_00094	SF241205XSM077_00246	SF241205XSM078_00094	SF241205XSM012_00269	SF241205XSM079_00229	SF241205XSM080_00276	SF241205XSM081_00094	SF241205XSM086_00096	SF241205XSM091_01034	SF241205XSM087_01105	SF241205XSM092_00758	SF241205XSM093_00107	SF241205XSM088_01041	SF241205XSM089_00737	SF241205XSM090_00399	SF241205XSM094_00156	SF241205XSM095_00257	SF241205XSM096_00192	SF241205XSM100_00678	SF241205XSM097_00094	SF241205XSM101_00448
OG0000237	HP	hypothetical protein	SF241205XSM009_00179	SF241205XSM067_00443	SF241205XSM033_00142	SF241205XSM069_00159	SF241205XSM051_00316	SF241205XSM062_00093	SF241205XSM059_00350	SF241205XSM071_00290	SF241205XSM072_00106	SF241205XSM010_00179	SF241205XSM063_00110	SF241205XSM061_00114	SF241205XSM052_00183	SF241205XSM055_00384	SF241205XSM056_00183	SF241205XSM082_00287	SF241205XSM049_00255	SF241205XSM007_00185	SF241205XSM073_00093	SF241205XSM011_00092	SF241205XSM083_00419	SF241205XSM001_00262	SF241205XSM074_00127	SF241205XSM084_00655	SF241205XSM085_00092	SF241205XSM075_00506	SF241205XSM076_00093	SF241205XSM077_00245	SF241205XSM078_00093	SF241205XSM012_00270	SF241205XSM079_00228	SF241205XSM080_00275	SF241205XSM081_00093	SF241205XSM086_00095	SF241205XSM091_01035	SF241205XSM087_01106	SF241205XSM092_00757	SF241205XSM093_00106	SF241205XSM088_01042	SF241205XSM089_00738	SF241205XSM090_00398	SF241205XSM094_00155	SF241205XSM095_00258	SF241205XSM096_00193	SF241205XSM100_00677	SF241205XSM097_00093	SF241205XSM101_00449
OG0000238	HP	hypothetical protein	SF241205XSM009_00181	SF241205XSM067_00441	SF241205XSM033_00140	SF241205XSM069_00157	SF241205XSM051_00314	SF241205XSM062_00091	SF241205XSM059_00352	SF241205XSM071_00292	SF241205XSM072_00104	SF241205XSM010_00181	SF241205XSM063_00108	SF241205XSM061_00112	SF241205XSM052_00181	SF241205XSM055_00386	SF241205XSM056_00185	SF241205XSM082_00285	SF241205XSM049_00257	SF241205XSM007_00183	SF241205XSM073_00091	SF241205XSM011_00090	SF241205XSM083_00534	SF241205XSM001_00264	SF241205XSM074_00125	SF241205XSM084_00653	SF241205XSM085_00090	SF241205XSM075_00508	SF241205XSM076_00091	SF241205XSM077_00243	SF241205XSM078_00091	SF241205XSM012_00272	SF241205XSM079_00226	SF241205XSM080_00065	SF241205XSM081_00091	SF241205XSM086_00093	SF241205XSM091_01100	SF241205XSM087_00292	SF241205XSM092_00002	SF241205XSM093_00104	SF241205XSM088_01099	SF241205XSM089_00740	SF241205XSM090_00986	SF241205XSM094_00153	SF241205XSM095_00260	SF241205XSM096_00195	SF241205XSM100_01008	SF241205XSM097_00091	SF241205XSM101_00450
OG0000239	ldh	L-lactate dehydrogenase	SF241205XSM009_00182	SF241205XSM067_00440	SF241205XSM033_00139	SF241205XSM069_00156	SF241205XSM051_00313	SF241205XSM062_00090	SF241205XSM059_00353	SF241205XSM071_00293	SF241205XSM072_00103	SF241205XSM010_00182	SF241205XSM063_00107	SF241205XSM061_00111	SF241205XSM052_00180	SF241205XSM055_00387	SF241205XSM056_00186	SF241205XSM082_00284	SF241205XSM049_00258	SF241205XSM007_00182	SF241205XSM073_00090	SF241205XSM011_00089	SF241205XSM083_00533	SF241205XSM001_00265	SF241205XSM074_00124	SF241205XSM084_00652	SF241205XSM085_00089	SF241205XSM075_00509	SF241205XSM076_00090	SF241205XSM077_00242	SF241205XSM078_00090	SF241205XSM012_00273	SF241205XSM079_00225	SF241205XSM080_00066	SF241205XSM081_00090	SF241205XSM086_00092	SF241205XSM091_00901	SF241205XSM087_00291	SF241205XSM092_00003	SF241205XSM093_00103	SF241205XSM088_01107	SF241205XSM089_00741	SF241205XSM090_01062	SF241205XSM094_00152	SF241205XSM095_00261	SF241205XSM096_00196	SF241205XSM100_00079	SF241205XSM097_00090	SF241205XSM101_00451
OG0000240	HP	hypothetical protein	SF241205XSM009_00183	SF241205XSM067_00439	SF241205XSM033_00138	SF241205XSM069_00155	SF241205XSM051_00312	SF241205XSM062_00089	SF241205XSM059_00354	SF241205XSM071_00294	SF241205XSM072_00102	SF241205XSM010_00183	SF241205XSM063_00106	SF241205XSM061_00110	SF241205XSM052_00179	SF241205XSM055_00388	SF241205XSM056_00187	SF241205XSM082_00283	SF241205XSM049_00259	SF241205XSM007_00181	SF241205XSM073_00089	SF241205XSM011_00088	SF241205XSM083_00532	SF241205XSM001_00266	SF241205XSM074_00123	SF241205XSM084_00651	SF241205XSM085_00088	SF241205XSM075_00510	SF241205XSM076_00089	SF241205XSM077_00241	SF241205XSM078_00089	SF241205XSM012_00274	SF241205XSM079_00224	SF241205XSM080_00067	SF241205XSM081_00089	SF241205XSM086_00091	SF241205XSM091_00902	SF241205XSM087_00290	SF241205XSM092_00004	SF241205XSM093_00102	SF241205XSM088_00608	SF241205XSM089_00742	SF241205XSM090_00125	SF241205XSM094_00151	SF241205XSM095_00262	SF241205XSM096_00197	SF241205XSM100_00418	SF241205XSM097_00089	SF241205XSM101_00452
OG0000241	HP	hypothetical protein	SF241205XSM009_00185	SF241205XSM067_00437	SF241205XSM033_00136	SF241205XSM069_00153	SF241205XSM051_00310	SF241205XSM062_00087	SF241205XSM059_00356	SF241205XSM071_00296	SF241205XSM072_00100	SF241205XSM010_00185	SF241205XSM063_00104	SF241205XSM061_00108	SF241205XSM052_00177	SF241205XSM055_00390	SF241205XSM056_00189	SF241205XSM082_00281	SF241205XSM049_00261	SF241205XSM007_00179	SF241205XSM073_00087	SF241205XSM011_00086	SF241205XSM083_00530	SF241205XSM001_00268	SF241205XSM074_00121	SF241205XSM084_00649	SF241205XSM085_00086	SF241205XSM075_00512	SF241205XSM076_00087	SF241205XSM077_00239	SF241205XSM078_00087	SF241205XSM012_00276	SF241205XSM079_00222	SF241205XSM080_00069	SF241205XSM081_00087	SF241205XSM086_00089	SF241205XSM091_00904	SF241205XSM087_00288	SF241205XSM092_00006	SF241205XSM093_00100	SF241205XSM088_00606	SF241205XSM089_00744	SF241205XSM090_00127	SF241205XSM094_00149	SF241205XSM095_00264	SF241205XSM096_00199	SF241205XSM100_00420	SF241205XSM097_00087	SF241205XSM101_00454
OG0000242	ftsH	ATP-dependent zinc metalloprotease FtsH	SF241205XSM009_00186	SF241205XSM067_00436	SF241205XSM033_00135	SF241205XSM069_00152	SF241205XSM051_00309	SF241205XSM062_00086	SF241205XSM059_00357	SF241205XSM071_00297	SF241205XSM072_00099	SF241205XSM010_00186	SF241205XSM063_00103	SF241205XSM061_00107	SF241205XSM052_00176	SF241205XSM055_00391	SF241205XSM056_00190	SF241205XSM082_00280	SF241205XSM049_00262	SF241205XSM007_00178	SF241205XSM073_00086	SF241205XSM011_00085	SF241205XSM083_00529	SF241205XSM001_00269	SF241205XSM074_00120	SF241205XSM084_00648	SF241205XSM085_00085	SF241205XSM075_00513	SF241205XSM076_00086	SF241205XSM077_00238	SF241205XSM078_00086	SF241205XSM012_00277	SF241205XSM079_00221	SF241205XSM080_00070	SF241205XSM081_00086	SF241205XSM086_00088	SF241205XSM091_00905	SF241205XSM087_00287	SF241205XSM092_00007	SF241205XSM093_00099	SF241205XSM088_00605	SF241205XSM089_00745	SF241205XSM090_00128	SF241205XSM094_00148	SF241205XSM095_00265	SF241205XSM096_00200	SF241205XSM100_00421	SF241205XSM097_00086	SF241205XSM101_00455
OG0000243	HP	hypothetical protein	SF241205XSM009_00187	SF241205XSM067_00435	SF241205XSM033_00134	SF241205XSM069_00151	SF241205XSM051_00308	SF241205XSM062_00085	SF241205XSM059_00358	SF241205XSM071_00298	SF241205XSM072_00098	SF241205XSM010_00187	SF241205XSM063_00102	SF241205XSM061_00106	SF241205XSM052_00175	SF241205XSM055_00392	SF241205XSM056_00191	SF241205XSM082_00279	SF241205XSM049_00263	SF241205XSM007_00177	SF241205XSM073_00085	SF241205XSM011_00084	SF241205XSM083_00528	SF241205XSM001_00270	SF241205XSM074_00119	SF241205XSM084_00647	SF241205XSM085_00084	SF241205XSM075_00514	SF241205XSM076_00085	SF241205XSM077_00237	SF241205XSM078_00085	SF241205XSM012_00278	SF241205XSM079_00220	SF241205XSM080_00071	SF241205XSM081_00085	SF241205XSM086_00087	SF241205XSM091_00906	SF241205XSM087_00286	SF241205XSM092_00008	SF241205XSM093_00098	SF241205XSM088_00604	SF241205XSM089_00746	SF241205XSM090_00129	SF241205XSM094_00147	SF241205XSM095_00266	SF241205XSM096_00201	SF241205XSM100_00422	SF241205XSM097_00085	SF241205XSM101_00456
OG0000244	tyrS	Tyrosine--tRNA ligase	SF241205XSM009_00188	SF241205XSM067_00434	SF241205XSM033_00133	SF241205XSM069_00150	SF241205XSM051_00307	SF241205XSM062_00084	SF241205XSM059_00359	SF241205XSM071_00299	SF241205XSM072_00097	SF241205XSM010_00188	SF241205XSM063_00101	SF241205XSM061_00105	SF241205XSM052_00174	SF241205XSM055_00393	SF241205XSM056_00192	SF241205XSM082_00278	SF241205XSM049_00264	SF241205XSM007_00176	SF241205XSM073_00084	SF241205XSM011_00083	SF241205XSM083_00527	SF241205XSM001_00271	SF241205XSM074_00118	SF241205XSM084_00646	SF241205XSM085_00083	SF241205XSM075_00515	SF241205XSM076_00084	SF241205XSM077_00236	SF241205XSM078_00084	SF241205XSM012_00279	SF241205XSM079_00219	SF241205XSM080_00072	SF241205XSM081_00084	SF241205XSM086_00086	SF241205XSM091_00907	SF241205XSM087_00285	SF241205XSM092_00009	SF241205XSM093_00097	SF241205XSM088_00603	SF241205XSM089_00747	SF241205XSM090_00130	SF241205XSM094_00146	SF241205XSM095_00267	SF241205XSM096_00202	SF241205XSM100_00423	SF241205XSM097_00084	SF241205XSM101_00457
OG0000245	gtaB, gtaB_2, gtaB_1	UTP--glucose-1-phosphate uridylyltransferase	SF241205XSM009_00190	SF241205XSM067_00432	SF241205XSM033_00131	SF241205XSM069_00148	SF241205XSM051_00305	SF241205XSM062_00082	SF241205XSM059_00361	SF241205XSM071_00301	SF241205XSM072_00095	SF241205XSM010_00190	SF241205XSM063_00099	SF241205XSM061_00103	SF241205XSM052_00172	SF241205XSM055_00395	SF241205XSM056_00194	SF241205XSM082_00276	SF241205XSM049_00266	SF241205XSM007_00174	SF241205XSM073_00082	SF241205XSM011_00081	SF241205XSM083_00525	SF241205XSM001_00273	SF241205XSM074_00116	SF241205XSM084_00644	SF241205XSM085_00081	SF241205XSM075_00517	SF241205XSM076_00082	SF241205XSM077_00234	SF241205XSM078_00082	SF241205XSM012_00281	SF241205XSM079_00217	SF241205XSM080_00074	SF241205XSM081_00082	SF241205XSM086_00084	SF241205XSM091_00909	SF241205XSM087_00283	SF241205XSM092_00011	SF241205XSM093_00095	SF241205XSM088_00601	SF241205XSM089_00749	SF241205XSM090_00132	SF241205XSM094_00144	SF241205XSM095_00269	SF241205XSM096_00204	SF241205XSM100_00425	SF241205XSM097_00082	SF241205XSM101_00459
OG0000246	HP	hypothetical protein	SF241205XSM009_00192	SF241205XSM067_00430	SF241205XSM033_00129	SF241205XSM069_00146	SF241205XSM051_00303	SF241205XSM062_00080	SF241205XSM059_00363	SF241205XSM071_00303	SF241205XSM072_00093	SF241205XSM010_00192	SF241205XSM063_00097	SF241205XSM061_00101	SF241205XSM052_00170	SF241205XSM055_00397	SF241205XSM056_00196	SF241205XSM082_00274	SF241205XSM049_00268	SF241205XSM007_00172	SF241205XSM073_00080	SF241205XSM011_00079	SF241205XSM083_00523	SF241205XSM001_00275	SF241205XSM074_00114	SF241205XSM084_00642	SF241205XSM085_00079	SF241205XSM075_00519	SF241205XSM076_00080	SF241205XSM077_00232	SF241205XSM078_00080	SF241205XSM012_00283	SF241205XSM079_00215	SF241205XSM080_00076	SF241205XSM081_00080	SF241205XSM086_00082	SF241205XSM091_00911	SF241205XSM087_00281	SF241205XSM092_00013	SF241205XSM093_00093	SF241205XSM088_00599	SF241205XSM089_00751	SF241205XSM090_00134	SF241205XSM094_00142	SF241205XSM095_00271	SF241205XSM096_00206	SF241205XSM100_00427	SF241205XSM097_00080	SF241205XSM101_00461
OG0000247	HP	hypothetical protein	SF241205XSM009_00193	SF241205XSM067_00429	SF241205XSM033_00128	SF241205XSM069_00145	SF241205XSM051_00302	SF241205XSM062_00079	SF241205XSM059_00364	SF241205XSM071_00304	SF241205XSM072_00092	SF241205XSM010_00193	SF241205XSM063_00096	SF241205XSM061_00100	SF241205XSM052_00169	SF241205XSM055_00398	SF241205XSM056_00197	SF241205XSM082_00273	SF241205XSM049_00269	SF241205XSM007_00171	SF241205XSM073_00079	SF241205XSM011_00078	SF241205XSM083_00522	SF241205XSM001_00276	SF241205XSM074_00113	SF241205XSM084_00641	SF241205XSM085_00078	SF241205XSM075_00520	SF241205XSM076_00079	SF241205XSM077_00231	SF241205XSM078_00079	SF241205XSM012_00284	SF241205XSM079_00214	SF241205XSM080_00077	SF241205XSM081_00079	SF241205XSM086_00081	SF241205XSM091_00912	SF241205XSM087_00280	SF241205XSM092_00014	SF241205XSM093_00092	SF241205XSM088_00598	SF241205XSM089_00752	SF241205XSM090_00135	SF241205XSM094_00141	SF241205XSM095_00272	SF241205XSM096_00207	SF241205XSM100_00428	SF241205XSM097_00079	SF241205XSM101_00462
OG0000248	tuf	Elongation factor Tu	SF241205XSM009_00194	SF241205XSM067_00428	SF241205XSM033_00127	SF241205XSM069_00144	SF241205XSM051_00301	SF241205XSM062_00078	SF241205XSM059_00365	SF241205XSM071_00305	SF241205XSM072_00091	SF241205XSM010_00194	SF241205XSM063_00095	SF241205XSM061_00099	SF241205XSM052_00168	SF241205XSM055_00399	SF241205XSM056_00198	SF241205XSM082_00272	SF241205XSM049_00270	SF241205XSM007_00170	SF241205XSM073_00078	SF241205XSM011_00077	SF241205XSM083_00521	SF241205XSM001_00277	SF241205XSM074_00112	SF241205XSM084_00640	SF241205XSM085_00077	SF241205XSM075_00521	SF241205XSM076_00078	SF241205XSM077_00230	SF241205XSM078_00078	SF241205XSM012_00285	SF241205XSM079_00213	SF241205XSM080_00078	SF241205XSM081_00078	SF241205XSM086_00080	SF241205XSM091_00913	SF241205XSM087_00279	SF241205XSM092_00015	SF241205XSM093_00091	SF241205XSM088_00597	SF241205XSM089_00753	SF241205XSM090_00136	SF241205XSM094_00140	SF241205XSM095_00273	SF241205XSM096_00208	SF241205XSM100_00429	SF241205XSM097_00078	SF241205XSM101_00463
OG0000249	HP	hypothetical protein	SF241205XSM009_00195	SF241205XSM067_00427	SF241205XSM033_00126	SF241205XSM069_00143	SF241205XSM051_00300	SF241205XSM062_00077	SF241205XSM059_00366	SF241205XSM071_00306	SF241205XSM072_00090	SF241205XSM010_00195	SF241205XSM063_00094	SF241205XSM061_00098	SF241205XSM052_00167	SF241205XSM055_00400	SF241205XSM056_00199	SF241205XSM082_00271	SF241205XSM049_00271	SF241205XSM007_00169	SF241205XSM073_00077	SF241205XSM011_00076	SF241205XSM083_00520	SF241205XSM001_00278	SF241205XSM074_00111	SF241205XSM084_00639	SF241205XSM085_00076	SF241205XSM075_00522	SF241205XSM076_00077	SF241205XSM077_00229	SF241205XSM078_00077	SF241205XSM012_00286	SF241205XSM079_00212	SF241205XSM080_00079	SF241205XSM081_00077	SF241205XSM086_00079	SF241205XSM091_00914	SF241205XSM087_00278	SF241205XSM092_00016	SF241205XSM093_00090	SF241205XSM088_00596	SF241205XSM089_00797	SF241205XSM090_00137	SF241205XSM094_00139	SF241205XSM095_00274	SF241205XSM096_00209	SF241205XSM100_00608	SF241205XSM097_00077	SF241205XSM101_00464
OG0000250	HP	hypothetical protein	SF241205XSM009_00196	SF241205XSM067_00426	SF241205XSM033_00125	SF241205XSM069_00142	SF241205XSM051_00299	SF241205XSM062_00076	SF241205XSM059_00367	SF241205XSM071_00307	SF241205XSM072_00089	SF241205XSM010_00196	SF241205XSM063_00093	SF241205XSM061_00097	SF241205XSM052_00166	SF241205XSM055_00401	SF241205XSM056_00200	SF241205XSM082_00270	SF241205XSM049_00272	SF241205XSM007_00168	SF241205XSM073_00076	SF241205XSM011_00075	SF241205XSM083_00519	SF241205XSM001_00279	SF241205XSM074_00110	SF241205XSM084_00638	SF241205XSM085_00075	SF241205XSM075_00523	SF241205XSM076_00076	SF241205XSM077_00228	SF241205XSM078_00076	SF241205XSM012_00287	SF241205XSM079_00211	SF241205XSM080_00080	SF241205XSM081_00076	SF241205XSM086_00078	SF241205XSM091_00915	SF241205XSM087_00277	SF241205XSM092_00017	SF241205XSM093_00089	SF241205XSM088_00595	SF241205XSM089_00798	SF241205XSM090_00138	SF241205XSM094_00138	SF241205XSM095_00275	SF241205XSM096_00210	SF241205XSM100_00609	SF241205XSM097_00076	SF241205XSM101_00465
OG0000251	msrAB	Peptide methionine sulfoxide reductase MsrA/MsrB	SF241205XSM009_00197	SF241205XSM067_00425	SF241205XSM033_00124	SF241205XSM069_00141	SF241205XSM051_00298	SF241205XSM062_00075	SF241205XSM059_00368	SF241205XSM071_00308	SF241205XSM072_00088	SF241205XSM010_00197	SF241205XSM063_00092	SF241205XSM061_00096	SF241205XSM052_00165	SF241205XSM055_00402	SF241205XSM056_00201	SF241205XSM082_00269	SF241205XSM049_00273	SF241205XSM007_00167	SF241205XSM073_00075	SF241205XSM011_00074	SF241205XSM083_00518	SF241205XSM001_00280	SF241205XSM074_00109	SF241205XSM084_00637	SF241205XSM085_00074	SF241205XSM075_00524	SF241205XSM076_00075	SF241205XSM077_00227	SF241205XSM078_00075	SF241205XSM012_00288	SF241205XSM079_00210	SF241205XSM080_00081	SF241205XSM081_00075	SF241205XSM086_00077	SF241205XSM091_00916	SF241205XSM087_00276	SF241205XSM092_00018	SF241205XSM093_00088	SF241205XSM088_00594	SF241205XSM089_00799	SF241205XSM090_00139	SF241205XSM094_00137	SF241205XSM095_00276	SF241205XSM096_00211	SF241205XSM100_00610	SF241205XSM097_00075	SF241205XSM101_00466
OG0000252	msrB	Peptide methionine sulfoxide reductase MsrB	SF241205XSM009_00198	SF241205XSM067_00424	SF241205XSM033_00123	SF241205XSM069_00140	SF241205XSM051_00297	SF241205XSM062_00074	SF241205XSM059_00369	SF241205XSM071_00309	SF241205XSM072_00087	SF241205XSM010_00198	SF241205XSM063_00091	SF241205XSM061_00095	SF241205XSM052_00164	SF241205XSM055_00403	SF241205XSM056_00202	SF241205XSM082_00268	SF241205XSM049_00274	SF241205XSM007_00166	SF241205XSM073_00074	SF241205XSM011_00073	SF241205XSM083_00517	SF241205XSM001_00281	SF241205XSM074_00108	SF241205XSM084_00636	SF241205XSM085_00073	SF241205XSM075_00525	SF241205XSM076_00074	SF241205XSM077_00226	SF241205XSM078_00074	SF241205XSM012_00289	SF241205XSM079_00209	SF241205XSM080_00082	SF241205XSM081_00074	SF241205XSM086_00076	SF241205XSM091_00917	SF241205XSM087_00275	SF241205XSM092_00019	SF241205XSM093_00087	SF241205XSM088_00593	SF241205XSM089_00800	SF241205XSM090_00140	SF241205XSM094_00136	SF241205XSM095_00277	SF241205XSM096_00212	SF241205XSM100_00611	SF241205XSM097_00074	SF241205XSM101_00467
OG0000253	HP	hypothetical protein	SF241205XSM009_00199	SF241205XSM067_00423	SF241205XSM033_00122	SF241205XSM069_00139	SF241205XSM051_00296	SF241205XSM062_00073	SF241205XSM059_00370	SF241205XSM071_00310	SF241205XSM072_00086	SF241205XSM010_00199	SF241205XSM063_00090	SF241205XSM061_00094	SF241205XSM052_00163	SF241205XSM055_00404	SF241205XSM056_00203	SF241205XSM082_00267	SF241205XSM049_00275	SF241205XSM007_00165	SF241205XSM073_00073	SF241205XSM011_00072	SF241205XSM083_00516	SF241205XSM001_00282	SF241205XSM074_00107	SF241205XSM084_00635	SF241205XSM085_00072	SF241205XSM075_00526	SF241205XSM076_00073	SF241205XSM077_00225	SF241205XSM078_00073	SF241205XSM012_00290	SF241205XSM079_00208	SF241205XSM080_00083	SF241205XSM081_00073	SF241205XSM086_00075	SF241205XSM091_00918	SF241205XSM087_00274	SF241205XSM092_00020	SF241205XSM093_00086	SF241205XSM088_00592	SF241205XSM089_00801	SF241205XSM090_00141	SF241205XSM094_00135	SF241205XSM095_00278	SF241205XSM096_00213	SF241205XSM100_00612	SF241205XSM097_00073	SF241205XSM101_00468
OG0000254	HP	hypothetical protein	SF241205XSM009_00200	SF241205XSM067_00422	SF241205XSM033_00121	SF241205XSM069_00138	SF241205XSM051_00295	SF241205XSM062_00072	SF241205XSM059_00371	SF241205XSM071_00311	SF241205XSM072_00085	SF241205XSM010_00200	SF241205XSM063_00089	SF241205XSM061_00093	SF241205XSM052_00162	SF241205XSM055_00405	SF241205XSM056_00204	SF241205XSM082_00266	SF241205XSM049_00276	SF241205XSM007_00164	SF241205XSM073_00072	SF241205XSM011_00071	SF241205XSM083_00515	SF241205XSM001_00283	SF241205XSM074_00106	SF241205XSM084_00634	SF241205XSM085_00071	SF241205XSM075_00527	SF241205XSM076_00072	SF241205XSM077_00224	SF241205XSM078_00072	SF241205XSM012_00291	SF241205XSM079_00207	SF241205XSM080_00084	SF241205XSM081_00072	SF241205XSM086_00074	SF241205XSM091_00919	SF241205XSM087_00273	SF241205XSM092_00021	SF241205XSM093_00085	SF241205XSM088_00591	SF241205XSM089_00802	SF241205XSM090_00142	SF241205XSM094_00134	SF241205XSM095_00279	SF241205XSM096_00214	SF241205XSM100_00613	SF241205XSM097_00072	SF241205XSM101_00469
OG0000255	rpsP	30S ribosomal protein S16	SF241205XSM009_00201	SF241205XSM067_00421	SF241205XSM033_00120	SF241205XSM069_00137	SF241205XSM051_00294	SF241205XSM062_00071	SF241205XSM059_00372	SF241205XSM071_00312	SF241205XSM072_00084	SF241205XSM010_00201	SF241205XSM063_00088	SF241205XSM061_00092	SF241205XSM052_00161	SF241205XSM055_00406	SF241205XSM056_00205	SF241205XSM082_00265	SF241205XSM049_00277	SF241205XSM007_00163	SF241205XSM073_00071	SF241205XSM011_00070	SF241205XSM083_00514	SF241205XSM001_00284	SF241205XSM074_00105	SF241205XSM084_00633	SF241205XSM085_00070	SF241205XSM075_00528	SF241205XSM076_00071	SF241205XSM077_00223	SF241205XSM078_00071	SF241205XSM012_00292	SF241205XSM079_00206	SF241205XSM080_00085	SF241205XSM081_00071	SF241205XSM086_00073	SF241205XSM091_00920	SF241205XSM087_00272	SF241205XSM092_00022	SF241205XSM093_00084	SF241205XSM088_00590	SF241205XSM089_00803	SF241205XSM090_00143	SF241205XSM094_00133	SF241205XSM095_00280	SF241205XSM096_00215	SF241205XSM100_00614	SF241205XSM097_00071	SF241205XSM101_00470
OG0000256	trmD	tRNA (guanine-N(1)-)-methyltransferase	SF241205XSM009_00202	SF241205XSM067_00420	SF241205XSM033_00119	SF241205XSM069_00136	SF241205XSM051_00293	SF241205XSM062_00070	SF241205XSM059_00373	SF241205XSM071_00313	SF241205XSM072_00083	SF241205XSM010_00202	SF241205XSM063_00087	SF241205XSM061_00091	SF241205XSM052_00160	SF241205XSM055_00407	SF241205XSM056_00206	SF241205XSM082_00264	SF241205XSM049_00278	SF241205XSM007_00162	SF241205XSM073_00070	SF241205XSM011_00069	SF241205XSM083_00513	SF241205XSM001_00285	SF241205XSM074_00104	SF241205XSM084_00632	SF241205XSM085_00069	SF241205XSM075_00529	SF241205XSM076_00070	SF241205XSM077_00222	SF241205XSM078_00070	SF241205XSM012_00293	SF241205XSM079_00205	SF241205XSM080_00086	SF241205XSM081_00070	SF241205XSM086_00072	SF241205XSM091_00921	SF241205XSM087_00271	SF241205XSM092_00023	SF241205XSM093_00083	SF241205XSM088_00589	SF241205XSM089_00804	SF241205XSM090_00144	SF241205XSM094_00132	SF241205XSM095_00281	SF241205XSM096_00216	SF241205XSM100_00615	SF241205XSM097_00070	SF241205XSM101_00471
OG0000257	rplS	50S ribosomal protein L19	SF241205XSM009_00203	SF241205XSM067_00419	SF241205XSM033_00118	SF241205XSM069_00135	SF241205XSM051_00292	SF241205XSM062_00069	SF241205XSM059_00374	SF241205XSM071_00314	SF241205XSM072_00082	SF241205XSM010_00203	SF241205XSM063_00086	SF241205XSM061_00090	SF241205XSM052_00159	SF241205XSM055_00408	SF241205XSM056_00207	SF241205XSM082_00263	SF241205XSM049_00279	SF241205XSM007_00161	SF241205XSM073_00069	SF241205XSM011_00068	SF241205XSM083_00512	SF241205XSM001_00286	SF241205XSM074_00103	SF241205XSM084_00631	SF241205XSM085_00068	SF241205XSM075_00530	SF241205XSM076_00069	SF241205XSM077_00221	SF241205XSM078_00069	SF241205XSM012_00294	SF241205XSM079_00204	SF241205XSM080_00087	SF241205XSM081_00069	SF241205XSM086_00071	SF241205XSM091_00922	SF241205XSM087_00270	SF241205XSM092_00024	SF241205XSM093_00082	SF241205XSM088_00588	SF241205XSM089_00805	SF241205XSM090_00145	SF241205XSM094_00131	SF241205XSM095_00282	SF241205XSM096_00217	SF241205XSM100_00616	SF241205XSM097_00069	SF241205XSM101_00472
OG0000258	HP	hypothetical protein	SF241205XSM009_00205	SF241205XSM067_00417	SF241205XSM033_00116	SF241205XSM069_00133	SF241205XSM051_00290	SF241205XSM062_00067	SF241205XSM059_00376	SF241205XSM071_00316	SF241205XSM072_00080	SF241205XSM010_00205	SF241205XSM063_00084	SF241205XSM061_00088	SF241205XSM052_00157	SF241205XSM055_00410	SF241205XSM056_00209	SF241205XSM082_00261	SF241205XSM049_00281	SF241205XSM007_00159	SF241205XSM073_00067	SF241205XSM011_00066	SF241205XSM083_00510	SF241205XSM001_00288	SF241205XSM074_00101	SF241205XSM084_00629	SF241205XSM085_00066	SF241205XSM075_00532	SF241205XSM076_00067	SF241205XSM077_00219	SF241205XSM078_00067	SF241205XSM012_00296	SF241205XSM079_00202	SF241205XSM080_00089	SF241205XSM081_00067	SF241205XSM086_00069	SF241205XSM091_00924	SF241205XSM087_00268	SF241205XSM092_00026	SF241205XSM093_00080	SF241205XSM088_00586	SF241205XSM089_00807	SF241205XSM090_00147	SF241205XSM094_00129	SF241205XSM095_00284	SF241205XSM096_00219	SF241205XSM100_00618	SF241205XSM097_00067	SF241205XSM101_00474
OG0000259	rbgA	Ribosome biogenesis GTPase A	SF241205XSM009_00206	SF241205XSM067_00416	SF241205XSM033_00115	SF241205XSM069_00132	SF241205XSM051_00289	SF241205XSM062_00066	SF241205XSM059_00377	SF241205XSM071_00317	SF241205XSM072_00079	SF241205XSM010_00206	SF241205XSM063_00083	SF241205XSM061_00087	SF241205XSM052_00156	SF241205XSM055_00411	SF241205XSM056_00210	SF241205XSM082_00260	SF241205XSM049_00282	SF241205XSM007_00158	SF241205XSM073_00066	SF241205XSM011_00065	SF241205XSM083_00509	SF241205XSM001_00289	SF241205XSM074_00100	SF241205XSM084_00628	SF241205XSM085_00065	SF241205XSM075_00533	SF241205XSM076_00066	SF241205XSM077_00218	SF241205XSM078_00066	SF241205XSM012_00297	SF241205XSM079_00201	SF241205XSM080_00090	SF241205XSM081_00066	SF241205XSM086_00068	SF241205XSM091_00925	SF241205XSM087_00267	SF241205XSM092_00027	SF241205XSM093_00079	SF241205XSM088_00585	SF241205XSM089_00808	SF241205XSM090_00148	SF241205XSM094_00128	SF241205XSM095_00285	SF241205XSM096_00220	SF241205XSM100_00619	SF241205XSM097_00066	SF241205XSM101_00475
OG0000260	HP	hypothetical protein	SF241205XSM009_00207	SF241205XSM067_00415	SF241205XSM033_00114	SF241205XSM069_00131	SF241205XSM051_00288	SF241205XSM062_00065	SF241205XSM059_00378	SF241205XSM071_00318	SF241205XSM072_00078	SF241205XSM010_00207	SF241205XSM063_00082	SF241205XSM061_00086	SF241205XSM052_00155	SF241205XSM055_00412	SF241205XSM056_00211	SF241205XSM082_00259	SF241205XSM049_00283	SF241205XSM007_00157	SF241205XSM073_00065	SF241205XSM011_00064	SF241205XSM083_00508	SF241205XSM001_00290	SF241205XSM074_00099	SF241205XSM084_00627	SF241205XSM085_00064	SF241205XSM075_00534	SF241205XSM076_00065	SF241205XSM077_00217	SF241205XSM078_00065	SF241205XSM012_00298	SF241205XSM079_00200	SF241205XSM080_00091	SF241205XSM081_00065	SF241205XSM086_00067	SF241205XSM091_00926	SF241205XSM087_00266	SF241205XSM092_00028	SF241205XSM093_00078	SF241205XSM088_00584	SF241205XSM089_00809	SF241205XSM090_00149	SF241205XSM094_00127	SF241205XSM095_00286	SF241205XSM096_00221	SF241205XSM100_00620	SF241205XSM097_00065	SF241205XSM101_00476
OG0000261	HP	hypothetical protein	SF241205XSM009_00208	SF241205XSM067_00414	SF241205XSM033_00113	SF241205XSM069_00130	SF241205XSM051_00287	SF241205XSM062_00064	SF241205XSM059_00379	SF241205XSM071_00319	SF241205XSM072_00077	SF241205XSM010_00208	SF241205XSM063_00081	SF241205XSM061_01103	SF241205XSM052_00154	SF241205XSM055_00413	SF241205XSM056_00212	SF241205XSM082_00258	SF241205XSM049_00284	SF241205XSM007_00156	SF241205XSM073_00064	SF241205XSM011_00063	SF241205XSM083_00507	SF241205XSM001_00291	SF241205XSM074_00098	SF241205XSM084_00626	SF241205XSM085_00063	SF241205XSM075_00668	SF241205XSM076_00064	SF241205XSM077_00216	SF241205XSM078_00064	SF241205XSM012_00299	SF241205XSM079_00199	SF241205XSM080_00092	SF241205XSM081_00064	SF241205XSM086_00066	SF241205XSM091_00598	SF241205XSM087_00998	SF241205XSM092_00029	SF241205XSM093_00077	SF241205XSM088_01011	SF241205XSM089_00810	SF241205XSM090_00312	SF241205XSM094_00126	SF241205XSM095_00287	SF241205XSM096_00222	SF241205XSM100_00691	SF241205XSM097_00064	SF241205XSM101_00477
OG0000262	HP	hypothetical protein	SF241205XSM009_00209	SF241205XSM067_00413	SF241205XSM033_00112	SF241205XSM069_00129	SF241205XSM051_00286	SF241205XSM062_00063	SF241205XSM059_00380	SF241205XSM071_00320	SF241205XSM072_00076	SF241205XSM010_00209	SF241205XSM063_00080	SF241205XSM061_01102	SF241205XSM052_00153	SF241205XSM055_00414	SF241205XSM056_00213	SF241205XSM082_00257	SF241205XSM049_00285	SF241205XSM007_00155	SF241205XSM073_00063	SF241205XSM011_00062	SF241205XSM083_00506	SF241205XSM001_00292	SF241205XSM074_00097	SF241205XSM084_00625	SF241205XSM085_00062	SF241205XSM075_00669	SF241205XSM076_00063	SF241205XSM077_00215	SF241205XSM078_00063	SF241205XSM012_00300	SF241205XSM079_00198	SF241205XSM080_00093	SF241205XSM081_00063	SF241205XSM086_00065	SF241205XSM091_00599	SF241205XSM087_00997	SF241205XSM092_00030	SF241205XSM093_00076	SF241205XSM088_01010	SF241205XSM089_00811	SF241205XSM090_00313	SF241205XSM094_00125	SF241205XSM095_00288	SF241205XSM096_00223	SF241205XSM100_00690	SF241205XSM097_00063	SF241205XSM101_00478
OG0000263	HP	hypothetical protein	SF241205XSM009_00210	SF241205XSM067_00412	SF241205XSM033_00111	SF241205XSM069_00128	SF241205XSM051_00285	SF241205XSM062_00062	SF241205XSM059_00381	SF241205XSM071_00321	SF241205XSM072_00075	SF241205XSM010_00210	SF241205XSM063_00079	SF241205XSM061_01101	SF241205XSM052_00152	SF241205XSM055_00415	SF241205XSM056_00214	SF241205XSM082_00256	SF241205XSM049_00286	SF241205XSM007_00154	SF241205XSM073_00062	SF241205XSM011_00061	SF241205XSM083_00505	SF241205XSM001_00293	SF241205XSM074_00096	SF241205XSM084_00624	SF241205XSM085_00061	SF241205XSM075_00670	SF241205XSM076_00062	SF241205XSM077_00214	SF241205XSM078_00062	SF241205XSM012_00301	SF241205XSM079_00197	SF241205XSM080_00094	SF241205XSM081_00062	SF241205XSM086_00064	SF241205XSM091_00600	SF241205XSM087_00996	SF241205XSM092_00031	SF241205XSM093_00075	SF241205XSM088_01009	SF241205XSM089_00812	SF241205XSM090_00314	SF241205XSM094_00124	SF241205XSM095_00289	SF241205XSM096_00224	SF241205XSM100_00689	SF241205XSM097_00062	SF241205XSM101_00479
OG0000264	mtlD_1, mtlD_2	Mannitol-1-phosphate 5-dehydrogenase	SF241205XSM009_00211	SF241205XSM067_00411	SF241205XSM033_00110	SF241205XSM069_00127	SF241205XSM051_00284	SF241205XSM062_00061	SF241205XSM059_00382	SF241205XSM071_00322	SF241205XSM072_00074	SF241205XSM010_00211	SF241205XSM063_00078	SF241205XSM061_01100	SF241205XSM052_00151	SF241205XSM055_00416	SF241205XSM056_00215	SF241205XSM082_00255	SF241205XSM049_00287	SF241205XSM007_00153	SF241205XSM073_00061	SF241205XSM011_00060	SF241205XSM083_00504	SF241205XSM001_00294	SF241205XSM074_00095	SF241205XSM084_00623	SF241205XSM085_00060	SF241205XSM075_00671	SF241205XSM076_00061	SF241205XSM077_00213	SF241205XSM078_00061	SF241205XSM012_00302	SF241205XSM079_00196	SF241205XSM080_00095	SF241205XSM081_00061	SF241205XSM086_00063	SF241205XSM091_00601	SF241205XSM087_00995	SF241205XSM092_00032	SF241205XSM093_00074	SF241205XSM088_01008	SF241205XSM089_00813	SF241205XSM090_00315	SF241205XSM094_00123	SF241205XSM095_00290	SF241205XSM096_00225	SF241205XSM100_00688	SF241205XSM097_00061	SF241205XSM101_00480
OG0000265	mtlD_1, mtlD_2	Mannitol-1-phosphate 5-dehydrogenase	SF241205XSM009_00212	SF241205XSM067_00410	SF241205XSM033_00109	SF241205XSM069_00126	SF241205XSM051_00283	SF241205XSM062_00060	SF241205XSM059_00383	SF241205XSM071_00323	SF241205XSM072_00073	SF241205XSM010_00212	SF241205XSM063_00077	SF241205XSM061_01099	SF241205XSM052_00150	SF241205XSM055_00417	SF241205XSM056_00216	SF241205XSM082_00254	SF241205XSM049_00288	SF241205XSM007_00152	SF241205XSM073_00060	SF241205XSM011_00059	SF241205XSM083_00503	SF241205XSM001_00295	SF241205XSM074_00094	SF241205XSM084_00622	SF241205XSM085_00059	SF241205XSM075_00672	SF241205XSM076_00060	SF241205XSM077_00212	SF241205XSM078_00060	SF241205XSM012_00303	SF241205XSM079_00195	SF241205XSM080_00096	SF241205XSM081_00060	SF241205XSM086_00062	SF241205XSM091_00602	SF241205XSM087_00994	SF241205XSM092_00033	SF241205XSM093_00073	SF241205XSM088_01007	SF241205XSM089_00814	SF241205XSM090_00316	SF241205XSM094_00122	SF241205XSM095_00291	SF241205XSM096_00226	SF241205XSM100_00687	SF241205XSM097_00060	SF241205XSM101_00481
OG0000266	mtlA	PTS system mannitol-specific EIICB component	SF241205XSM009_00213	SF241205XSM067_00409	SF241205XSM033_00108	SF241205XSM069_00125	SF241205XSM051_00282	SF241205XSM062_00059	SF241205XSM059_00384	SF241205XSM071_00324	SF241205XSM072_00072	SF241205XSM010_00213	SF241205XSM063_00076	SF241205XSM061_01098	SF241205XSM052_00149	SF241205XSM055_00418	SF241205XSM056_00217	SF241205XSM082_00253	SF241205XSM049_00289	SF241205XSM007_00151	SF241205XSM073_00059	SF241205XSM011_00058	SF241205XSM083_00502	SF241205XSM001_00296	SF241205XSM074_00093	SF241205XSM084_00621	SF241205XSM085_00058	SF241205XSM075_00673	SF241205XSM076_00059	SF241205XSM077_00211	SF241205XSM078_00059	SF241205XSM012_00304	SF241205XSM079_00194	SF241205XSM080_00097	SF241205XSM081_00059	SF241205XSM086_00061	SF241205XSM091_00603	SF241205XSM087_00993	SF241205XSM092_00034	SF241205XSM093_00072	SF241205XSM088_01006	SF241205XSM089_00815	SF241205XSM090_00317	SF241205XSM094_00121	SF241205XSM095_00292	SF241205XSM096_00227	SF241205XSM100_00686	SF241205XSM097_00059	SF241205XSM101_00482
OG0000267	HP	hypothetical protein	SF241205XSM009_00214	SF241205XSM067_00408	SF241205XSM033_00107	SF241205XSM069_00124	SF241205XSM051_00281	SF241205XSM062_00058	SF241205XSM059_00385	SF241205XSM071_00325	SF241205XSM072_00071	SF241205XSM010_00214	SF241205XSM063_00075	SF241205XSM061_01097	SF241205XSM052_00148	SF241205XSM055_00419	SF241205XSM056_00219	SF241205XSM082_00252	SF241205XSM049_00291	SF241205XSM007_00150	SF241205XSM073_00058	SF241205XSM011_00057	SF241205XSM083_00501	SF241205XSM001_00297	SF241205XSM074_00092	SF241205XSM084_00620	SF241205XSM085_00057	SF241205XSM075_00674	SF241205XSM076_00058	SF241205XSM077_00209	SF241205XSM078_00058	SF241205XSM012_00305	SF241205XSM079_00193	SF241205XSM080_00098	SF241205XSM081_00058	SF241205XSM086_00059	SF241205XSM091_00604	SF241205XSM087_00992	SF241205XSM092_00035	SF241205XSM093_00071	SF241205XSM088_01061	SF241205XSM089_00816	SF241205XSM090_00318	SF241205XSM094_00120	SF241205XSM095_00293	SF241205XSM096_00228	SF241205XSM100_00401	SF241205XSM097_00058	SF241205XSM101_00483
OG0000268	HP	hypothetical protein	SF241205XSM009_00216	SF241205XSM067_00406	SF241205XSM033_00105	SF241205XSM069_00122	SF241205XSM051_00279	SF241205XSM062_00056	SF241205XSM059_00387	SF241205XSM071_00327	SF241205XSM072_00069	SF241205XSM010_00216	SF241205XSM063_00073	SF241205XSM061_01095	SF241205XSM052_00146	SF241205XSM055_00420	SF241205XSM056_00220	SF241205XSM082_00250	SF241205XSM049_00292	SF241205XSM007_00148	SF241205XSM073_00056	SF241205XSM011_00056	SF241205XSM083_00499	SF241205XSM001_00299	SF241205XSM074_00090	SF241205XSM084_00618	SF241205XSM085_00055	SF241205XSM075_00676	SF241205XSM076_00056	SF241205XSM077_00208	SF241205XSM078_00056	SF241205XSM012_00306	SF241205XSM079_00191	SF241205XSM080_00100	SF241205XSM081_00056	SF241205XSM086_00058	SF241205XSM091_00606	SF241205XSM087_00990	SF241205XSM092_00037	SF241205XSM093_00069	SF241205XSM088_01060	SF241205XSM089_00818	SF241205XSM090_00320	SF241205XSM094_00118	SF241205XSM095_00295	SF241205XSM096_00230	SF241205XSM100_00399	SF241205XSM097_00056	SF241205XSM101_00485
OG0000269	HP	hypothetical protein	SF241205XSM009_00217	SF241205XSM067_00405	SF241205XSM033_00104	SF241205XSM069_00121	SF241205XSM051_00278	SF241205XSM062_00055	SF241205XSM059_00388	SF241205XSM071_00328	SF241205XSM072_00068	SF241205XSM010_00217	SF241205XSM063_00072	SF241205XSM061_01094	SF241205XSM052_00145	SF241205XSM055_00421	SF241205XSM056_00221	SF241205XSM082_00249	SF241205XSM049_00293	SF241205XSM007_00147	SF241205XSM073_00055	SF241205XSM011_00055	SF241205XSM083_00498	SF241205XSM001_00300	SF241205XSM074_00089	SF241205XSM084_00617	SF241205XSM085_00054	SF241205XSM075_00677	SF241205XSM076_00055	SF241205XSM077_00207	SF241205XSM078_00055	SF241205XSM012_00307	SF241205XSM079_00190	SF241205XSM080_00101	SF241205XSM081_00055	SF241205XSM086_00057	SF241205XSM091_00607	SF241205XSM087_00989	SF241205XSM092_00038	SF241205XSM093_00068	SF241205XSM088_01059	SF241205XSM089_00819	SF241205XSM090_00321	SF241205XSM094_00117	SF241205XSM095_00296	SF241205XSM096_00231	SF241205XSM100_00398	SF241205XSM097_00055	SF241205XSM101_00486
OG0000270	HP	hypothetical protein	SF241205XSM009_00218	SF241205XSM067_00404	SF241205XSM033_00103	SF241205XSM069_00120	SF241205XSM051_00277	SF241205XSM062_00054	SF241205XSM059_00389	SF241205XSM071_00329	SF241205XSM072_00067	SF241205XSM010_00218	SF241205XSM063_00071	SF241205XSM061_01093	SF241205XSM052_00144	SF241205XSM055_00422	SF241205XSM056_00222	SF241205XSM082_00248	SF241205XSM049_00294	SF241205XSM007_00146	SF241205XSM073_00054	SF241205XSM011_00054	SF241205XSM083_00497	SF241205XSM001_00301	SF241205XSM074_00088	SF241205XSM084_00616	SF241205XSM085_00053	SF241205XSM075_00678	SF241205XSM076_00054	SF241205XSM077_00206	SF241205XSM078_00054	SF241205XSM012_00308	SF241205XSM079_00189	SF241205XSM080_00102	SF241205XSM081_00054	SF241205XSM086_00056	SF241205XSM091_00608	SF241205XSM087_00988	SF241205XSM092_00039	SF241205XSM093_00067	SF241205XSM088_01058	SF241205XSM089_00820	SF241205XSM090_00322	SF241205XSM094_00116	SF241205XSM095_00297	SF241205XSM096_00232	SF241205XSM100_00397	SF241205XSM097_00054	SF241205XSM101_00487
OG0000271	HP	hypothetical protein	SF241205XSM009_00220	SF241205XSM067_00402	SF241205XSM033_00101	SF241205XSM069_00118	SF241205XSM051_00275	SF241205XSM062_00052	SF241205XSM059_00391	SF241205XSM071_00331	SF241205XSM072_00065	SF241205XSM010_00220	SF241205XSM063_00069	SF241205XSM061_01091	SF241205XSM052_00142	SF241205XSM055_00424	SF241205XSM056_00224	SF241205XSM082_00246	SF241205XSM049_00296	SF241205XSM007_00144	SF241205XSM073_00052	SF241205XSM011_00052	SF241205XSM083_00495	SF241205XSM001_00303	SF241205XSM074_00086	SF241205XSM084_00614	SF241205XSM085_00051	SF241205XSM075_00680	SF241205XSM076_00052	SF241205XSM077_00204	SF241205XSM078_00052	SF241205XSM012_00310	SF241205XSM079_00187	SF241205XSM080_00104	SF241205XSM081_00052	SF241205XSM086_00054	SF241205XSM091_00610	SF241205XSM087_00986	SF241205XSM092_00041	SF241205XSM093_00065	SF241205XSM088_00950	SF241205XSM089_00822	SF241205XSM090_00324	SF241205XSM094_00114	SF241205XSM095_00299	SF241205XSM096_00234	SF241205XSM100_00395	SF241205XSM097_00052	SF241205XSM101_00489
OG0000272	HP	hypothetical protein	SF241205XSM009_00221	SF241205XSM067_00401	SF241205XSM033_00100	SF241205XSM069_00117	SF241205XSM051_00274	SF241205XSM062_00051	SF241205XSM059_00392	SF241205XSM071_00332	SF241205XSM072_00064	SF241205XSM010_00221	SF241205XSM063_00068	SF241205XSM061_01090	SF241205XSM052_00141	SF241205XSM055_00425	SF241205XSM056_00225	SF241205XSM082_00245	SF241205XSM049_00297	SF241205XSM007_00143	SF241205XSM073_00051	SF241205XSM011_00051	SF241205XSM083_00494	SF241205XSM001_00304	SF241205XSM074_00085	SF241205XSM084_00613	SF241205XSM085_00050	SF241205XSM075_00681	SF241205XSM076_00051	SF241205XSM077_00203	SF241205XSM078_00051	SF241205XSM012_00311	SF241205XSM079_00186	SF241205XSM080_00105	SF241205XSM081_00051	SF241205XSM086_00053	SF241205XSM091_00611	SF241205XSM087_00985	SF241205XSM092_00042	SF241205XSM093_00064	SF241205XSM088_00949	SF241205XSM089_00823	SF241205XSM090_00325	SF241205XSM094_00113	SF241205XSM095_00300	SF241205XSM096_00235	SF241205XSM100_00394	SF241205XSM097_00051	SF241205XSM101_00490
OG0000273	HP	hypothetical protein	SF241205XSM009_00223	SF241205XSM067_00399	SF241205XSM033_00098	SF241205XSM069_00115	SF241205XSM051_00272	SF241205XSM062_00049	SF241205XSM059_00394	SF241205XSM071_00334	SF241205XSM072_00062	SF241205XSM010_00223	SF241205XSM063_00066	SF241205XSM061_01088	SF241205XSM052_00139	SF241205XSM055_00427	SF241205XSM056_00227	SF241205XSM082_00243	SF241205XSM049_00299	SF241205XSM007_00141	SF241205XSM073_00049	SF241205XSM011_00049	SF241205XSM083_00492	SF241205XSM001_00306	SF241205XSM074_00083	SF241205XSM084_00611	SF241205XSM085_00048	SF241205XSM075_00683	SF241205XSM076_00049	SF241205XSM077_00201	SF241205XSM078_00049	SF241205XSM012_00313	SF241205XSM079_00184	SF241205XSM080_00107	SF241205XSM081_00049	SF241205XSM086_00051	SF241205XSM091_00613	SF241205XSM087_00983	SF241205XSM092_00044	SF241205XSM093_00062	SF241205XSM088_00947	SF241205XSM089_00825	SF241205XSM090_00327	SF241205XSM094_00111	SF241205XSM095_00302	SF241205XSM096_00237	SF241205XSM100_00392	SF241205XSM097_00049	SF241205XSM101_00492
OG0000274	HP	hypothetical protein	SF241205XSM009_00224	SF241205XSM067_00398	SF241205XSM033_00097	SF241205XSM069_00114	SF241205XSM051_00271	SF241205XSM062_00048	SF241205XSM059_00395	SF241205XSM071_00335	SF241205XSM072_00061	SF241205XSM010_00224	SF241205XSM063_00065	SF241205XSM061_01087	SF241205XSM052_00138	SF241205XSM055_00428	SF241205XSM056_00228	SF241205XSM082_00242	SF241205XSM049_00300	SF241205XSM007_00140	SF241205XSM073_00048	SF241205XSM011_00048	SF241205XSM083_00491	SF241205XSM001_00307	SF241205XSM074_00082	SF241205XSM084_00610	SF241205XSM085_00047	SF241205XSM075_00684	SF241205XSM076_00048	SF241205XSM077_00200	SF241205XSM078_00048	SF241205XSM012_00314	SF241205XSM079_00183	SF241205XSM080_00108	SF241205XSM081_00048	SF241205XSM086_00050	SF241205XSM091_00614	SF241205XSM087_00982	SF241205XSM092_00045	SF241205XSM093_00061	SF241205XSM088_00946	SF241205XSM089_00826	SF241205XSM090_00328	SF241205XSM094_00110	SF241205XSM095_00303	SF241205XSM096_00238	SF241205XSM100_00391	SF241205XSM097_00048	SF241205XSM101_00493
OG0000275	HP	hypothetical protein	SF241205XSM009_00227	SF241205XSM067_00395	SF241205XSM033_00094	SF241205XSM069_00111	SF241205XSM051_00268	SF241205XSM062_00045	SF241205XSM059_00398	SF241205XSM071_00338	SF241205XSM072_00058	SF241205XSM010_00227	SF241205XSM063_00062	SF241205XSM061_01084	SF241205XSM052_00135	SF241205XSM055_00431	SF241205XSM056_00231	SF241205XSM082_00239	SF241205XSM049_00303	SF241205XSM007_00137	SF241205XSM073_00045	SF241205XSM011_00045	SF241205XSM083_00488	SF241205XSM001_00310	SF241205XSM074_00079	SF241205XSM084_00607	SF241205XSM085_00044	SF241205XSM075_00687	SF241205XSM076_00045	SF241205XSM077_00197	SF241205XSM078_00045	SF241205XSM012_00317	SF241205XSM079_00180	SF241205XSM080_00111	SF241205XSM081_00045	SF241205XSM086_00047	SF241205XSM091_00617	SF241205XSM087_00979	SF241205XSM092_00048	SF241205XSM093_00058	SF241205XSM088_00943	SF241205XSM089_00829	SF241205XSM090_00331	SF241205XSM094_00107	SF241205XSM095_00306	SF241205XSM096_00241	SF241205XSM100_00388	SF241205XSM097_00045	SF241205XSM101_00496
OG0000276	HP	hypothetical protein	SF241205XSM009_00228	SF241205XSM067_00394	SF241205XSM033_00093	SF241205XSM069_00110	SF241205XSM051_00267	SF241205XSM062_00044	SF241205XSM059_00399	SF241205XSM071_00339	SF241205XSM072_00057	SF241205XSM010_00228	SF241205XSM063_00061	SF241205XSM061_01083	SF241205XSM052_00134	SF241205XSM055_00432	SF241205XSM056_00232	SF241205XSM082_00238	SF241205XSM049_00304	SF241205XSM007_00136	SF241205XSM073_00044	SF241205XSM011_00044	SF241205XSM083_00487	SF241205XSM001_00311	SF241205XSM074_00078	SF241205XSM084_00606	SF241205XSM085_00043	SF241205XSM075_00688	SF241205XSM076_00044	SF241205XSM077_00196	SF241205XSM078_00044	SF241205XSM012_00318	SF241205XSM079_00179	SF241205XSM080_00112	SF241205XSM081_00044	SF241205XSM086_00046	SF241205XSM091_00618	SF241205XSM087_00978	SF241205XSM092_00049	SF241205XSM093_00057	SF241205XSM088_00942	SF241205XSM089_00830	SF241205XSM090_00332	SF241205XSM094_00106	SF241205XSM095_00307	SF241205XSM096_00242	SF241205XSM100_00387	SF241205XSM097_00044	SF241205XSM101_00497
OG0000277	HP	hypothetical protein	SF241205XSM009_00230	SF241205XSM067_00392	SF241205XSM033_00091	SF241205XSM069_00108	SF241205XSM051_00265	SF241205XSM062_00042	SF241205XSM059_00401	SF241205XSM071_00341	SF241205XSM072_00055	SF241205XSM010_00230	SF241205XSM063_00059	SF241205XSM061_01081	SF241205XSM052_00132	SF241205XSM055_00434	SF241205XSM056_00234	SF241205XSM082_00236	SF241205XSM049_00306	SF241205XSM007_00134	SF241205XSM073_00042	SF241205XSM011_00042	SF241205XSM083_00485	SF241205XSM001_00313	SF241205XSM074_00076	SF241205XSM084_00604	SF241205XSM085_00041	SF241205XSM075_00690	SF241205XSM076_00042	SF241205XSM077_00194	SF241205XSM078_00042	SF241205XSM012_00320	SF241205XSM079_00177	SF241205XSM080_00114	SF241205XSM081_00042	SF241205XSM086_00044	SF241205XSM091_00620	SF241205XSM087_00976	SF241205XSM092_00051	SF241205XSM093_00055	SF241205XSM088_00940	SF241205XSM089_00832	SF241205XSM090_00334	SF241205XSM094_00104	SF241205XSM095_00309	SF241205XSM096_00244	SF241205XSM100_00385	SF241205XSM097_00042	SF241205XSM101_00499
OG0000278	HP	hypothetical protein	SF241205XSM009_00231	SF241205XSM067_00391	SF241205XSM033_00090	SF241205XSM069_00107	SF241205XSM051_00264	SF241205XSM062_00041	SF241205XSM059_00402	SF241205XSM071_00342	SF241205XSM072_00054	SF241205XSM010_00231	SF241205XSM063_00058	SF241205XSM061_01080	SF241205XSM052_00131	SF241205XSM055_00435	SF241205XSM056_00235	SF241205XSM082_00235	SF241205XSM049_00307	SF241205XSM007_00133	SF241205XSM073_00041	SF241205XSM011_00041	SF241205XSM083_00484	SF241205XSM001_00314	SF241205XSM074_00075	SF241205XSM084_00603	SF241205XSM085_00040	SF241205XSM075_00691	SF241205XSM076_00041	SF241205XSM077_00193	SF241205XSM078_00041	SF241205XSM012_00321	SF241205XSM079_00176	SF241205XSM080_00115	SF241205XSM081_00041	SF241205XSM086_00043	SF241205XSM091_00621	SF241205XSM087_00975	SF241205XSM092_00052	SF241205XSM093_00054	SF241205XSM088_00939	SF241205XSM089_00833	SF241205XSM090_00335	SF241205XSM094_00103	SF241205XSM095_00310	SF241205XSM096_00245	SF241205XSM100_00384	SF241205XSM097_00041	SF241205XSM101_00500
OG0000279	HP	hypothetical protein	SF241205XSM009_00234	SF241205XSM067_00388	SF241205XSM033_00087	SF241205XSM069_00104	SF241205XSM051_00261	SF241205XSM062_00038	SF241205XSM059_00405	SF241205XSM071_00345	SF241205XSM072_00051	SF241205XSM010_00234	SF241205XSM063_00055	SF241205XSM061_01077	SF241205XSM052_00128	SF241205XSM055_00438	SF241205XSM056_00239	SF241205XSM082_00232	SF241205XSM049_00311	SF241205XSM007_00130	SF241205XSM073_00038	SF241205XSM011_00038	SF241205XSM083_00481	SF241205XSM001_00317	SF241205XSM074_00072	SF241205XSM084_00600	SF241205XSM085_00037	SF241205XSM075_00694	SF241205XSM076_00038	SF241205XSM077_00189	SF241205XSM078_00038	SF241205XSM012_00324	SF241205XSM079_00173	SF241205XSM080_00118	SF241205XSM081_00038	SF241205XSM086_00039	SF241205XSM091_00624	SF241205XSM087_00972	SF241205XSM092_00055	SF241205XSM093_00051	SF241205XSM088_00935	SF241205XSM089_00836	SF241205XSM090_00338	SF241205XSM094_00100	SF241205XSM095_00313	SF241205XSM096_00248	SF241205XSM100_00381	SF241205XSM097_00038	SF241205XSM101_00503
OG0000280	HP	hypothetical protein	SF241205XSM009_00235	SF241205XSM067_00387	SF241205XSM033_00086	SF241205XSM069_00103	SF241205XSM051_00260	SF241205XSM062_00037	SF241205XSM059_00406	SF241205XSM071_00346	SF241205XSM072_00050	SF241205XSM010_00235	SF241205XSM063_00054	SF241205XSM061_01076	SF241205XSM052_00127	SF241205XSM055_00439	SF241205XSM056_00240	SF241205XSM082_00231	SF241205XSM049_00312	SF241205XSM007_00129	SF241205XSM073_00037	SF241205XSM011_00037	SF241205XSM083_00480	SF241205XSM001_00318	SF241205XSM074_00071	SF241205XSM084_00599	SF241205XSM085_00036	SF241205XSM075_00695	SF241205XSM076_00037	SF241205XSM077_00188	SF241205XSM078_00037	SF241205XSM012_00325	SF241205XSM079_00172	SF241205XSM080_00119	SF241205XSM081_00037	SF241205XSM086_00038	SF241205XSM091_00625	SF241205XSM087_00971	SF241205XSM092_00056	SF241205XSM093_00050	SF241205XSM088_00934	SF241205XSM089_00837	SF241205XSM090_00996	SF241205XSM094_00099	SF241205XSM095_00314	SF241205XSM096_00249	SF241205XSM100_00607	SF241205XSM097_00037	SF241205XSM101_00504
OG0000281	HP	Putative type-1 restriction enzyme specificity protein MG438	SF241205XSM009_00236	SF241205XSM067_00386	SF241205XSM033_00085	SF241205XSM069_00102	SF241205XSM051_00259	SF241205XSM062_00036	SF241205XSM059_00407	SF241205XSM071_00347	SF241205XSM072_00049	SF241205XSM010_00236	SF241205XSM063_00053	SF241205XSM061_01075	SF241205XSM052_00126	SF241205XSM055_00440	SF241205XSM056_00241	SF241205XSM082_00230	SF241205XSM049_00313	SF241205XSM007_00128	SF241205XSM073_00036	SF241205XSM011_00036	SF241205XSM083_00479	SF241205XSM001_00319	SF241205XSM074_00070	SF241205XSM084_00598	SF241205XSM085_00035	SF241205XSM075_00696	SF241205XSM076_00036	SF241205XSM077_00187	SF241205XSM078_00036	SF241205XSM012_00326	SF241205XSM079_00171	SF241205XSM080_00120	SF241205XSM081_00036	SF241205XSM086_00037	SF241205XSM091_00626	SF241205XSM087_00970	SF241205XSM092_00057	SF241205XSM093_00049	SF241205XSM088_00933	SF241205XSM089_00838	SF241205XSM090_00995	SF241205XSM094_00098	SF241205XSM095_00315	SF241205XSM096_00250	SF241205XSM100_00606	SF241205XSM097_00036	SF241205XSM101_00505
OG0000282	HP	Putative type-1 restriction enzyme specificity protein MG438	SF241205XSM009_00237	SF241205XSM067_00385	SF241205XSM033_00084	SF241205XSM069_00101	SF241205XSM051_00258	SF241205XSM062_00035	SF241205XSM059_00408	SF241205XSM071_00348	SF241205XSM072_00048	SF241205XSM010_00237	SF241205XSM063_00052	SF241205XSM061_01074	SF241205XSM052_00125	SF241205XSM055_00441	SF241205XSM056_00242	SF241205XSM082_00229	SF241205XSM049_00314	SF241205XSM007_00127	SF241205XSM073_00035	SF241205XSM011_00035	SF241205XSM083_00478	SF241205XSM001_00320	SF241205XSM074_00069	SF241205XSM084_00597	SF241205XSM085_00034	SF241205XSM075_00697	SF241205XSM076_00035	SF241205XSM077_00186	SF241205XSM078_00035	SF241205XSM012_00327	SF241205XSM079_00170	SF241205XSM080_00121	SF241205XSM081_00035	SF241205XSM086_00036	SF241205XSM091_00627	SF241205XSM087_00969	SF241205XSM092_00058	SF241205XSM093_00048	SF241205XSM088_00932	SF241205XSM089_00839	SF241205XSM090_00994	SF241205XSM094_00097	SF241205XSM095_00316	SF241205XSM096_00251	SF241205XSM100_00605	SF241205XSM097_00035	SF241205XSM101_00506
OG0000283	HP	hypothetical protein	SF241205XSM009_00238	SF241205XSM067_00384	SF241205XSM033_00083	SF241205XSM069_00100	SF241205XSM051_00257	SF241205XSM062_00034	SF241205XSM059_00409	SF241205XSM071_00349	SF241205XSM072_00047	SF241205XSM010_00238	SF241205XSM063_00051	SF241205XSM061_01073	SF241205XSM052_00124	SF241205XSM055_00442	SF241205XSM056_00243	SF241205XSM082_00228	SF241205XSM049_00315	SF241205XSM007_00126	SF241205XSM073_00034	SF241205XSM011_00034	SF241205XSM083_00477	SF241205XSM001_00321	SF241205XSM074_00068	SF241205XSM084_00596	SF241205XSM085_00033	SF241205XSM075_00698	SF241205XSM076_00034	SF241205XSM077_00185	SF241205XSM078_00034	SF241205XSM012_00328	SF241205XSM079_00169	SF241205XSM080_00122	SF241205XSM081_00034	SF241205XSM086_00035	SF241205XSM091_00628	SF241205XSM087_00968	SF241205XSM092_00059	SF241205XSM093_00047	SF241205XSM088_00400	SF241205XSM089_00840	SF241205XSM090_01061	SF241205XSM094_00096	SF241205XSM095_00317	SF241205XSM096_00252	SF241205XSM100_00604	SF241205XSM097_00034	SF241205XSM101_00507
OG0000284	HP	hypothetical protein	SF241205XSM009_00239	SF241205XSM067_00383	SF241205XSM033_00082	SF241205XSM069_00099	SF241205XSM051_00256	SF241205XSM062_00033	SF241205XSM059_00410	SF241205XSM071_00350	SF241205XSM072_00046	SF241205XSM010_00239	SF241205XSM063_00050	SF241205XSM061_01072	SF241205XSM052_00123	SF241205XSM055_00443	SF241205XSM056_00244	SF241205XSM082_00227	SF241205XSM049_00316	SF241205XSM007_00125	SF241205XSM073_00033	SF241205XSM011_00033	SF241205XSM083_00476	SF241205XSM001_00322	SF241205XSM074_00067	SF241205XSM084_00595	SF241205XSM085_00032	SF241205XSM075_00699	SF241205XSM076_00033	SF241205XSM077_00184	SF241205XSM078_00033	SF241205XSM012_00329	SF241205XSM079_00168	SF241205XSM080_00123	SF241205XSM081_00033	SF241205XSM086_00034	SF241205XSM091_00629	SF241205XSM087_00967	SF241205XSM092_00060	SF241205XSM093_00046	SF241205XSM088_00399	SF241205XSM089_00841	SF241205XSM090_01060	SF241205XSM094_00095	SF241205XSM095_00318	SF241205XSM096_00253	SF241205XSM100_00603	SF241205XSM097_00033	SF241205XSM101_00508
OG0000285	frr	Ribosome-recycling factor	SF241205XSM009_00240	SF241205XSM067_00382	SF241205XSM033_00081	SF241205XSM069_00098	SF241205XSM051_00255	SF241205XSM062_00032	SF241205XSM059_00411	SF241205XSM071_00351	SF241205XSM072_00045	SF241205XSM010_00240	SF241205XSM063_00049	SF241205XSM061_01071	SF241205XSM052_00122	SF241205XSM055_00444	SF241205XSM056_00245	SF241205XSM082_00226	SF241205XSM049_00317	SF241205XSM007_00124	SF241205XSM073_00032	SF241205XSM011_00032	SF241205XSM083_00475	SF241205XSM001_00323	SF241205XSM074_00066	SF241205XSM084_00594	SF241205XSM085_00031	SF241205XSM075_00700	SF241205XSM076_00032	SF241205XSM077_00183	SF241205XSM078_00032	SF241205XSM012_00330	SF241205XSM079_00167	SF241205XSM080_00124	SF241205XSM081_00032	SF241205XSM086_00032	SF241205XSM091_00630	SF241205XSM087_00966	SF241205XSM092_00061	SF241205XSM093_00045	SF241205XSM088_00398	SF241205XSM089_00842	SF241205XSM090_01059	SF241205XSM094_00094	SF241205XSM095_00319	SF241205XSM096_00254	SF241205XSM100_00601	SF241205XSM097_00032	SF241205XSM101_00509
OG0000286	HP	hypothetical protein	SF241205XSM009_00241	SF241205XSM067_00381	SF241205XSM033_00080	SF241205XSM069_00097	SF241205XSM051_00254	SF241205XSM062_00031	SF241205XSM059_00412	SF241205XSM071_00352	SF241205XSM072_00044	SF241205XSM010_00241	SF241205XSM063_00048	SF241205XSM061_01070	SF241205XSM052_00121	SF241205XSM055_00445	SF241205XSM056_00246	SF241205XSM082_00225	SF241205XSM049_00318	SF241205XSM007_00123	SF241205XSM073_00031	SF241205XSM011_00031	SF241205XSM083_00474	SF241205XSM001_00324	SF241205XSM074_00065	SF241205XSM084_00593	SF241205XSM085_00030	SF241205XSM075_00701	SF241205XSM076_00031	SF241205XSM077_00182	SF241205XSM078_00031	SF241205XSM012_00331	SF241205XSM079_00166	SF241205XSM080_00125	SF241205XSM081_00031	SF241205XSM086_00031	SF241205XSM091_00631	SF241205XSM087_00965	SF241205XSM092_00062	SF241205XSM093_00044	SF241205XSM088_00397	SF241205XSM089_00843	SF241205XSM090_01058	SF241205XSM094_00093	SF241205XSM095_00320	SF241205XSM096_00255	SF241205XSM100_00600	SF241205XSM097_00031	SF241205XSM101_00510
OG0000287	HP	hypothetical protein	SF241205XSM009_00242	SF241205XSM067_00380	SF241205XSM033_00079	SF241205XSM069_00096	SF241205XSM051_00253	SF241205XSM062_00030	SF241205XSM059_00413	SF241205XSM071_00353	SF241205XSM072_00043	SF241205XSM010_00242	SF241205XSM063_00047	SF241205XSM061_01069	SF241205XSM052_00120	SF241205XSM055_00446	SF241205XSM056_00247	SF241205XSM082_00224	SF241205XSM049_00319	SF241205XSM007_00122	SF241205XSM073_00030	SF241205XSM011_00030	SF241205XSM083_00473	SF241205XSM001_00325	SF241205XSM074_00064	SF241205XSM084_00592	SF241205XSM085_00029	SF241205XSM075_00702	SF241205XSM076_00030	SF241205XSM077_00181	SF241205XSM078_00030	SF241205XSM012_00332	SF241205XSM079_00165	SF241205XSM080_00126	SF241205XSM081_00030	SF241205XSM086_00030	SF241205XSM091_00632	SF241205XSM087_00964	SF241205XSM092_00063	SF241205XSM093_00043	SF241205XSM088_00396	SF241205XSM089_00844	SF241205XSM090_01057	SF241205XSM094_00092	SF241205XSM095_00321	SF241205XSM096_00256	SF241205XSM100_00599	SF241205XSM097_00030	SF241205XSM101_00511
OG0000288	HP	hypothetical protein	SF241205XSM009_00243	SF241205XSM067_00379	SF241205XSM033_00078	SF241205XSM069_00095	SF241205XSM051_00252	SF241205XSM062_00029	SF241205XSM059_00414	SF241205XSM071_00354	SF241205XSM072_00042	SF241205XSM010_00243	SF241205XSM063_00046	SF241205XSM061_01068	SF241205XSM052_00119	SF241205XSM055_00447	SF241205XSM056_00248	SF241205XSM082_00223	SF241205XSM049_00320	SF241205XSM007_00121	SF241205XSM073_00029	SF241205XSM011_00029	SF241205XSM083_00472	SF241205XSM001_00326	SF241205XSM074_00063	SF241205XSM084_00591	SF241205XSM085_00028	SF241205XSM075_00703	SF241205XSM076_00029	SF241205XSM077_00180	SF241205XSM078_00029	SF241205XSM012_00333	SF241205XSM079_00164	SF241205XSM080_00127	SF241205XSM081_00029	SF241205XSM086_00029	SF241205XSM091_00633	SF241205XSM087_00963	SF241205XSM092_00064	SF241205XSM093_00042	SF241205XSM088_00395	SF241205XSM089_00845	SF241205XSM090_01056	SF241205XSM094_00091	SF241205XSM095_00322	SF241205XSM096_00257	SF241205XSM100_00598	SF241205XSM097_00029	SF241205XSM101_00512
OG0000289	HP	hypothetical protein	SF241205XSM009_00244	SF241205XSM067_00378	SF241205XSM033_00077	SF241205XSM069_00094	SF241205XSM051_00251	SF241205XSM062_00028	SF241205XSM059_00415	SF241205XSM071_00355	SF241205XSM072_00041	SF241205XSM010_00244	SF241205XSM063_00045	SF241205XSM061_01067	SF241205XSM052_00118	SF241205XSM055_00448	SF241205XSM056_00249	SF241205XSM082_00222	SF241205XSM049_00321	SF241205XSM007_00120	SF241205XSM073_00028	SF241205XSM011_00028	SF241205XSM083_00471	SF241205XSM001_00327	SF241205XSM074_00062	SF241205XSM084_00590	SF241205XSM085_00027	SF241205XSM075_00704	SF241205XSM076_00028	SF241205XSM077_00179	SF241205XSM078_00028	SF241205XSM012_00334	SF241205XSM079_00163	SF241205XSM080_00128	SF241205XSM081_00028	SF241205XSM086_00028	SF241205XSM091_00634	SF241205XSM087_00962	SF241205XSM092_00065	SF241205XSM093_00041	SF241205XSM088_00394	SF241205XSM089_00846	SF241205XSM090_01055	SF241205XSM094_00090	SF241205XSM095_00323	SF241205XSM096_00258	SF241205XSM100_00597	SF241205XSM097_00028	SF241205XSM101_00513
OG0000290	HP, rhpA_2, rhpA_1, rhpA	Unknown, DEAD-box ATP-dependent RNA helicase RhpA	SF241205XSM009_00260	SF241205XSM067_00362	SF241205XSM033_00061	SF241205XSM069_00078	SF241205XSM051_00235	SF241205XSM062_00012	SF241205XSM059_00431	SF241205XSM071_00371	SF241205XSM072_00025	SF241205XSM010_00260	SF241205XSM063_00029	SF241205XSM061_01051	SF241205XSM052_00102	SF241205XSM055_00464	SF241205XSM056_00265	SF241205XSM082_00206	SF241205XSM049_00337	SF241205XSM007_00104	SF241205XSM073_00012	SF241205XSM011_00012	SF241205XSM083_00455	SF241205XSM001_00343	SF241205XSM074_00046	SF241205XSM084_00574	SF241205XSM085_00011	SF241205XSM075_00989	SF241205XSM076_00012	SF241205XSM077_00163	SF241205XSM078_00012	SF241205XSM012_00350	SF241205XSM079_00147	SF241205XSM080_00312, SF241205XSM080_00428	SF241205XSM081_00012	SF241205XSM086_00012	SF241205XSM091_00650	SF241205XSM087_00946	SF241205XSM092_00081	SF241205XSM093_00025	SF241205XSM088_00378	SF241205XSM089_00862	SF241205XSM090_01039	SF241205XSM094_00074	SF241205XSM095_00339	SF241205XSM096_00274	SF241205XSM100_00201	SF241205XSM097_00012	SF241205XSM101_00529
OG0000291	rpsI_2, HP, rpsI_1, rpsI	30S ribosomal protein S9, Unknown	SF241205XSM009_00270	SF241205XSM067_00352	SF241205XSM033_00051	SF241205XSM069_00069	SF241205XSM051_00225	SF241205XSM062_00002	SF241205XSM059_00441	SF241205XSM071_00381	SF241205XSM072_00015	SF241205XSM010_00269	SF241205XSM063_00019	SF241205XSM061_01041	SF241205XSM052_00092	SF241205XSM055_00474	SF241205XSM056_00275	SF241205XSM082_00196	SF241205XSM049_00347	SF241205XSM007_00094	SF241205XSM073_00002	SF241205XSM011_00002	SF241205XSM083_00716	SF241205XSM001_00353	SF241205XSM074_00036	SF241205XSM084_00564	SF241205XSM085_00002	SF241205XSM075_00980	SF241205XSM076_00002	SF241205XSM077_00154	SF241205XSM078_00002	SF241205XSM012_00360	SF241205XSM079_00137	SF241205XSM080_00322, SF241205XSM080_00418	SF241205XSM081_00002	SF241205XSM086_00003	SF241205XSM091_00659	SF241205XSM087_00936	SF241205XSM092_00090	SF241205XSM093_00015	SF241205XSM088_00368	SF241205XSM089_00781	SF241205XSM090_00747	SF241205XSM094_00064	SF241205XSM095_00349	SF241205XSM096_00284	SF241205XSM100_00702	SF241205XSM097_00002	SF241205XSM101_00539
OG0000292	HP	Unknown, hypothetical protein	SF241205XSM009_00278	SF241205XSM067_00176	SF241205XSM033_00327	SF241205XSM069_00342	SF241205XSM051_00217	SF241205XSM062_00532	SF241205XSM059_00611	SF241205XSM071_00389	SF241205XSM072_00392	SF241205XSM010_00276	SF241205XSM063_00550	SF241205XSM061_00466	SF241205XSM052_00373	SF241205XSM055_00162	SF241205XSM056_00976	SF241205XSM082_00554	SF241205XSM049_01100	SF241205XSM007_00472	SF241205XSM073_00274	SF241205XSM011_00519	SF241205XSM083_00030	SF241205XSM001_00377	SF241205XSM074_00389	SF241205XSM084_00144	SF241205XSM085_00511	SF241205XSM075_00485	SF241205XSM076_00515	SF241205XSM077_01031	SF241205XSM078_00512	SF241205XSM012_00535	SF241205XSM079_00580	SF241205XSM080_00330, SF241205XSM080_00410	SF241205XSM081_00439	SF241205XSM086_00346	SF241205XSM091_00459	SF241205XSM087_00633	SF241205XSM092_00098	SF241205XSM093_00709	SF241205XSM088_00439	SF241205XSM089_00086	SF241205XSM090_00909	SF241205XSM094_00339	SF241205XSM095_00355	SF241205XSM096_00292	SF241205XSM100_00927	SF241205XSM097_00671	SF241205XSM101_00089
OG0000293	rpiB_2, rpiB, HP, rpiB_1	Unknown, Ribose-5-phosphate isomerase B	SF241205XSM009_00304	SF241205XSM067_00202	SF241205XSM033_00353	SF241205XSM069_00368	SF241205XSM051_00192	SF241205XSM062_00507	SF241205XSM059_00586	SF241205XSM071_00415	SF241205XSM072_00418	SF241205XSM010_00303	SF241205XSM063_00525	SF241205XSM061_00441	SF241205XSM052_00399	SF241205XSM055_00057	SF241205XSM056_01003	SF241205XSM082_00580	SF241205XSM049_01074	SF241205XSM007_00447	SF241205XSM073_00300	SF241205XSM011_00494	SF241205XSM083_00005	SF241205XSM001_00403	SF241205XSM074_00415	SF241205XSM084_00170	SF241205XSM085_00486	SF241205XSM075_00460	SF241205XSM076_00489	SF241205XSM077_01058	SF241205XSM078_00487	SF241205XSM012_00510	SF241205XSM079_00555	SF241205XSM080_00357, SF241205XSM080_00384	SF241205XSM081_00414	SF241205XSM086_00373	SF241205XSM091_00434	SF241205XSM087_00608	SF241205XSM092_00124	SF241205XSM093_00735		SF241205XSM089_00061	SF241205XSM090_00884	SF241205XSM094_00365	SF241205XSM095_00381	SF241205XSM096_00318	SF241205XSM100_00902	SF241205XSM097_00646	SF241205XSM101_00115
OG0000294	HP	Unknown, hypothetical protein	SF241205XSM009_00312	SF241205XSM067_00210	SF241205XSM033_00361	SF241205XSM069_00376	SF241205XSM051_00184	SF241205XSM062_00499	SF241205XSM059_00578	SF241205XSM071_00423	SF241205XSM072_00426	SF241205XSM010_00311	SF241205XSM063_00517	SF241205XSM061_00433	SF241205XSM052_00407	SF241205XSM055_00049	SF241205XSM056_01011	SF241205XSM082_00588	SF241205XSM049_01066	SF241205XSM007_00439	SF241205XSM073_00308	SF241205XSM011_00486	SF241205XSM083_00816	SF241205XSM001_00411	SF241205XSM074_00423	SF241205XSM084_00178	SF241205XSM085_00478	SF241205XSM075_00452	SF241205XSM076_00481	SF241205XSM077_01066	SF241205XSM078_00479	SF241205XSM012_00502	SF241205XSM079_00547	SF241205XSM080_00365, SF241205XSM080_00376	SF241205XSM081_00406	SF241205XSM086_00381	SF241205XSM091_00426	SF241205XSM087_00600	SF241205XSM092_00132	SF241205XSM093_00743	SF241205XSM088_00775	SF241205XSM089_00535	SF241205XSM090_00950	SF241205XSM094_00373	SF241205XSM095_00389	SF241205XSM096_00326	SF241205XSM100_00952	SF241205XSM097_00638	SF241205XSM101_00123
OG0000295	HP	hypothetical protein	SF241205XSM009_00318	SF241205XSM067_00216	SF241205XSM033_00367	SF241205XSM069_00382	SF241205XSM051_00177	SF241205XSM062_00493	SF241205XSM059_00572	SF241205XSM071_00429	SF241205XSM072_00433	SF241205XSM010_00317	SF241205XSM063_00511	SF241205XSM061_00427	SF241205XSM052_00413	SF241205XSM055_00043	SF241205XSM056_00405	SF241205XSM082_00594	SF241205XSM049_00494	SF241205XSM007_00433	SF241205XSM073_00314	SF241205XSM011_00479	SF241205XSM083_00728	SF241205XSM001_00417	SF241205XSM074_00430	SF241205XSM084_00184	SF241205XSM085_00472	SF241205XSM075_00625	SF241205XSM076_00475	SF241205XSM077_00697	SF241205XSM078_00473	SF241205XSM012_00496	SF241205XSM079_00541	SF241205XSM080_00735	SF241205XSM081_00400	SF241205XSM086_00394	SF241205XSM091_00420	SF241205XSM087_00594	SF241205XSM092_00138	SF241205XSM093_00749	SF241205XSM088_00193	SF241205XSM089_00695	SF241205XSM090_00106	SF241205XSM094_00379	SF241205XSM095_00396	SF241205XSM096_00332	SF241205XSM100_00776	SF241205XSM097_00631	SF241205XSM101_00130
OG0000296	HP	hypothetical protein	SF241205XSM009_00319	SF241205XSM067_00217	SF241205XSM033_00368	SF241205XSM069_00383	SF241205XSM051_00176	SF241205XSM062_00492	SF241205XSM059_00571	SF241205XSM071_00430	SF241205XSM072_00434	SF241205XSM010_00318	SF241205XSM063_00510	SF241205XSM061_00426	SF241205XSM052_00414	SF241205XSM055_00042	SF241205XSM056_00404	SF241205XSM082_00595	SF241205XSM049_00493	SF241205XSM007_00432	SF241205XSM073_00315	SF241205XSM011_00478	SF241205XSM083_00729	SF241205XSM001_00418	SF241205XSM074_00431	SF241205XSM084_00185	SF241205XSM085_00471	SF241205XSM075_00626	SF241205XSM076_00474	SF241205XSM077_00696	SF241205XSM078_00472	SF241205XSM012_00495	SF241205XSM079_00540	SF241205XSM080_00734	SF241205XSM081_00399	SF241205XSM086_00395	SF241205XSM091_00419	SF241205XSM087_00593	SF241205XSM092_00139	SF241205XSM093_00750	SF241205XSM088_00194	SF241205XSM089_00696	SF241205XSM090_00107	SF241205XSM094_00380	SF241205XSM095_00397	SF241205XSM096_00333	SF241205XSM100_00777	SF241205XSM097_00630	SF241205XSM101_00131
[truncated: 838 more rows]
[truncated: 102 more columns]

## Sheet: Mutation_count
sample	clinical_type	P_type	Group	mutation count	regions	reference
3	GMPP	P1-1	OHG	309	2024shanghai	NC_000912
4	SMPP	P1-1	OHG	273	2024shanghai	NC_000912
6	SMPP	P1-1	OHG	261	2024shanghai	NC_000912
7	SMPP	P1-1	OHG	280	2024shanghai	NC_000912
10	SMPP	P1-1	OHG	246	2024shanghai	NC_000912
[truncated: 143 more rows]

## Sheet: RuvB, polC, EXC43_RS01335
Orthogroup	Gene Name	Function	10	100	101	102	103	104	105	107	108	11	111	112	113	114	115	116	117	118	119	12	120	121	122	123	124	125	126	128	129	13	130	131	132	133	134	135	136	137	138	139	140	141	142	143	144	145	146
[truncated: 159 more rows]
[truncated: 102 more columns]

[truncated: 1 more sheets: Virulence factors]
